# Supplementary material for: The effect of endometrial thickness on pregnancy outcomes of frozen-thawed embryo transfer cycles which underwent hormone replacement therapy
Source: PLoS One. 2020 Sep 24;15(9):e0239120. doi: 10.1371/journal.pone.0239120 (PMC7513995; doi:10.1371/journal.pone.0239120)
Supplement: S1 Data — (XLSX) [file pone.0239120.s003.xlsx]

## Sheet: Sheet1
Item	Age	Infertility type	Duration of infertility	Body mass index	Endometrial thickness	Embryo type	Number of embryos transferred	Clinical pregnancy rate	Ectopic pregnancy rate	Early abortion rate	Live birth rate
1	33	1	6	27.05	11	3	2	1	0	0	1
2	36	2	3	22.86	8.3	3	2	0			0
3	36	1	3	22.1	7.5	4	2	1	0	0	1
4	33	1	1	20.31	6.9	3	2	0			0
5	33	2	3	22.89	8.5	3	1	1	0	0	1
6	37	1	2	19.23	6.3	3	2	0			0
7	34	1	3	25.39	9	3	2	1	0	0	1
8	31	1	3	22.04	8.5	5	2	1	0	0	1
9	37	1	5	21.63	8.4	3	2	1	0	0	0
10	37	1	6	26.67	10	3	2	0			0
11	32	1	3	18.78	7	5	2	1	0	0	1
12	29	1	4	21.16	9	5	2	1	0	0	1
13	32	1	2	23.44	12	3	1	0			0
14	41	1	2	20.55	9	3	2	0			0
15	42	1	16	22.66	7	3	1	0			0
16	42	1	16	22.66	6.1	3	1	1	0	1	0
17	30	2	5	25.64	8.5	4	2	1	0	0	0
18	38	1	2	20.7	11	3	2	1	0	1	0
19	41	2	5	24.77	9	5	2	1	0	1	0
20	33	1	1	24.34	8	3	2	0			0
21	35	1	3	20.83	8	3	2	1	0	0	1
22	33	2	3	18.21	8	3	2	1	0	0	1
23	30	2	1	25.39	10	3	1	0			0
24	39	1	6	21.26	9	3	2	1	0	0	1
25	36	2	14	23.31	11	3	2	1	0	0	1
26	37	1	2	21.97	8.7	3	2	0			0
27	27	2	3	20.08	14	5	2	1	0	0	1
28	33	1	2	20.2	7.7	3	2	0			0
29	26	1	1	19.1	8.9	3	2	1	0	0	1
30	24	1	2	19.05	8	5	2	1	0	0	1
31	32	1	1	20.9	9	5	2	1	0	0	1
32	31	1	1	20.9	9	3	2	1	0	1	0
33	25	1	1	19.72	13	5	2	1	0	0	1
34	41	1	6	26.56	9	3	2	0			0
35	34	1		23.05	10	5	1	0			0
36	34	1	3	21.48	9	5	2	1	0	0	1
37	30	1	2	21.26	8.3	5	2	1	0	0	1
38	32	1	1	19.96	8	3	1	0			0
39	27	2	3	26.08	10	3	2	1	0	0	1
40	36	1	8	24.22	9	3	3	0			0
41	34	1	9	21.21	9.5	3	2	1	0	0	1
42	31	2	6	22.31	9	3	2	1	0	0	1
43	39	2	8	21.16	9	3	2	0			0
44	37	2	7	21.23	8	3	2	1	1	0	0
45	42	1	14	24.44	10	3	2	0			0
46	23	2	1	21.56	5.5	3	2	0			0
47	34	2	7	24.97	10	3	2	1	0	0	0
48	39	1		22.27	8.4	3	1	0			0
49	39	1		22.27	8	3	2	0			0
50	28	1	2	22.31	9	3	2	1	0	0	1
51	32	2	6	21.64	8	3	2	0			0
52	45	1	1	24.22	8	3	1	0			0
53	44	1	3	22.89	8	3	2	0			0
54	40	2	15		9	3	2	1	0	0	1
55	24	1	1	26.03	9	5	1	1	0	0	1
56	29	2	4	23.44	9	3	2	1	0	0	1
57	29	2	3	19.03	9	5	2	1	0	0	1
58	29	2	2	22.86	11.5	3	2	1	0	0	1
59	42	1	1	22.48	8	3	1	0			0
60	35	1	7	17.9	8.5	4	2	0			0
61	40	1	2	23.53	7	3	3	0			0
62	32	1	1	19.29	8.6	3	2	1	0	0	1
63	34	1	3	23.62	8.5	3	2	1	0	0	1
64	42	1	15	26.89	10.5	3	2	0			0
65	44	1		27.34	9	3	3	0			0
66	28	1	2	17.58	9	3	1	1	0	0	1
67	34	2	5	25.71	9	3	2	1	0	0	1
68	32	1	1	17.91	6	3	2	1	0	0	1
69	29	1	7	21.16	8	3	2	0			0
70	28	1	3	25.95	9	3	2	1	0	0	1
71	32	1	1	27.47	12	4	2	0			0
72	29	2	3	15.92	8	3	2	1	0	0	1
73	32	2	5	23.59	9	5	2	1	0	0	1
74	33	1	6	22.04	8.5	3	2	1	0	0	0
75	41	1	1	22.31	8.1	3	1	1	0	1	0
76	27	2	2	18.03	9.5	5	1	1	0	0	1
77	42	1	3	23.44	12.5	3	3	0			0
78	37	1	4	19.82	10	3	1	1	0	0	1
79	38	2	12	22.03	15.5	3	2	0			0
80	28	2	2	19.47	9	3	2	1	0	0	1
81	28	1	4	17.58	8.5	5	2	1	0	0	1
82	35	2	10	22.06	9	5	2	1	0	0	1
83	31	1	1	18.82	9	3	2	1	0	0	1
84	23	2	3	24.01	10	3	2	0			0
85	42	2	1	21.34	8.7	3	2	0			0
86	31	2	2	28.96	6	3	2	1	0	0	0
87	37	2	4	21.09	7.5	3	3	0			0
88	42	1	4	22.27	9	3	3	1	0	0	1
89	38	1	2	23.44	8.5	4	2	0			0
90	30	2	3	21.61	9	6	2	0			0
91	26	1	1	23.03	8	3	2	1	0	0	1
92	36	1	7	24.03	5.2	5	2	1	0	0	1
93	45	1	1	20.06	9	3	2	0			0
94	27	2	2	25.39	9.5	3	2	1	0	0	1
95	30	2	3	26.35	10	3	2	1	0	0	1
96	33	1		19.05	10.5	5	2	1	0	0	1
97	37	1	2	25.39	11	3	2	1	0	0	0
98	37	1	2	25.39	12.6	5	2	0			0
99	27	1	1	22.68	9	5	2	1	0	0	1
100	27	2	4	19.53	10	5	2	0			0
101	33	2	4	25.97	8.6	5	2	1	0	0	1
102	40	1	1	23.44	9	5	2	0			0
103	40	1	1	23.44	9	5	2	0			0
104	34	2	5	19.98	9	5	1	1	0	0	1
105	44	1	16	24.61	11	3	2	0			0
106	33	2	3	24.46	9	5	2	1	0	0	1
107	34	1	4	22.41	11	5	2	1	0	1	0
108	37	1	3	19.72	8	6	1	1	0	0	1
109	33	1	4	27.55	11	5	2	1	0	0	1
110	31	2	4	26.67	9	4	2	0			0
111	27	1	3	21.48	10	3	2	1	1	0	1
112	35	2	10	26.67	10	4	2	1	0	1	0
113	41	1	1	26.95	10	3	3	0			0
114	33	2	3	18.37	8	3	2	0			0
115	36	2	8	22.04	9.3	5	2	1	0	0	1
116	32	1	2	25.71	6.5	5	2	1	1	0	1
117	29	1	3	22.41	5.4	3	2	0			0
118	35	2	11	28.23	11.2	3	2	1	0	1	0
119	39	2	5	22.55	9	4	2	1	0	1	0
120	35	1	7	21.83	9.4	3	2	0			0
121	28	1	5	22.66	10	4	2	1	0	0	1
122	38	1	3	24.22	11	3	2	1	0	0	1
123	37	1	3	24.22	9	4	3	1	0	1	0
124	37	1	7	23.44	10	3	2	1	0	0	1
125	24	2	6	21.56	8.1	5	2	1	0	0	1
126	34	1		25.39	8.7	5	2	0			0
127	34	1		25.39	8	5	2	0			0
128	36	1	4	22.22	7	3	2	1	0	0	1
129	23	2	3	16.61	10	3	1	1	0	0	1
130	22	2	1	19.23	8	3	2	1	0	0	1
131	25	2	3	15.94	9	3	2	0			0
132	26	1	2	30.04	11	3	1	1	1	0	0
133	31	2	3	20.03	8.7	3	1	0			0
134	27	2	3	22.04	13	5	2	1	0	0	1
135	30	1	2	21.67	8.3	3	2	0			0
136	31	1	2	21.67	9	4	2	1	1	0	0
137	27	1	1	24.77	10	5	2	1	0	0	1
138	23	1	1	21.48	9	3	2	1	0	0	1
139	32	1	3	23.44	8	5	2	1	0	0	1
140	27	1	1	26.37	10	5	2	1	0	0	1
141	42	1	2	25.39	10	3	2	0			0
142	32	1	1	21.12	8.4	5	2	1	0	0	1
143	39	1	1	26.99	9	5	2	1	0	0	1
144	33	1	8	23.34	11	3	2	1	0	0	1
145	29	2	2	21.48	8	3	2	1	0	0	1
146	34	2	6	24.24	7.8	3	2	1	0	0	1
147	32	1	5	21.8	8.6	4	2	0			0
148	33	1	7	19.53	11.6	3	2	0			0
149	34	1	9	20.8	9	5	2	0			0
150	25	2	2	21.48	11	3	2	1	0	0	1
151	36	2	1	22.03	8.5	5	2	1	0	0	1
152	29	2	6	21.83	8.2	3	2	1	0	0	1
153	24	2	1	25.39	8	3	2	1	0	0	0
154	25	2	1	31.99	8.6	3	2	1	0	0	1
155	23	1	2	20.13	8.4	5	2	1	0	0	1
156	34	1	10		10.8	4	2	1	0	0	1
157	28	2	3	23.88	9	3	2	1	0	0	1
158	32	1	6	27.47	11	3	2	1	0	0	1
159	30	2	9	20.81	11.5	3	2	1	0	0	1
160	41	1	11	18.82	8	3	2	1	0	0	1
161	29	2	2	19.13	8	3	2	1	0	0	1
162	36	1	5	19.14	10	4	2	1	0	0	1
163	27	2	4	18.73	13	3	2	1	0	0	1
164	29	2	4	25.24	8	3	2	0			0
165	37	1	11	29.64	8.2	5	2	1	0	0	1
166	35	1	2	19.01	7.4	5	2	1	0	0	1
167	20	2	3	23.44	10	5	2	0			0
168	27	2	5	22.86	9	6	2	1	0	0	1
169	27	2	5	22.86	8	3	2	0			0
170	33	2	5	25.48	9	4	3	1	0	0	1
171	38	1	3	23.88	10	4	2	1	0	1	0
172	27	2	1	20.76	13	3	2	1	0	0	1
173	24	2	1	19.47	10	3	2	1	0	0	1
174	31	2	3	27.89	9	3	2	1	0	0	1
175	24	2	2	21.08	10.5	3	2	1	0	0	1
176	27	2	3	24.09	8.5	5	2	1	0	0	1
177	33	1	8	21.8	9.5	3	2	0			0
178	33	1	8	21.8	9.3	3	2	0			0
179	31	1	6	20.03	11	5	2	0			0
180	29	2	4	22.1	11	3	2	1	0	0	1
181	23	1		25	7.9	3	2	1	0	0	1
182	30	1	6	23.88	9	3	1	1	0	0	1
183	42	1	4	27.53	8.4	5	2	0			0
184	25	1	4	18.94	8.8	5	2	1	0	0	1
185	26	2	7	22.04	10	3	2	1	0	0	1
186	42	1	4	20.7	10	3	2	1	0	0	1
187	35	1	5	22.22	9	5	1	1	0	0	1
188	29	2	3	24.09	10	3	2	0			0
189	34	2	8	22.41	10	3	2	1	0	0	1
190	35	2	4	20.2	7.5	5	1	0			0
191	35	2	4	20.2	8.3	3	2	1	0	0	1
192	42	1	3	23.94	10	3	1	0			0
193	31	1	3	17.22	11	3	2	1	0	0	1
194	33	2	8	20.42	10	3	2	1	0	1	0
195	32	1	5	23.51	9	3	2	1	0	0	1
196	34	2	3	20.2	7.4	3	2	0			0
197	30	2	6	20.7	9	3	2	1	0	0	1
198	29	2	6	22.03	10	3	2	1	0	0	1
199	33	1	4	22.49	8	3	2	0			0
200	29	2	8	22.68	9	3	2	0			0
201	40	1	8	23.15	10	5	2	1	0	0	1
202	31	1	9	22.04	8.3	3	2	1	0	0	1
203	35	1	3	23.03	8	3	2	0			0
204	31	2	9	23.34	11	3	2	1	0	0	1
205	32	1	7	33.2	8	4	2	1	0	0	1
206	36	1	10	30.22	8	3	2	1	0	0	1
207	23	2	1	21.76	13	5	2	1	0	0	1
208	22	2	1	21.76	9	5	2	0			0
209	35	1	10	23.88	11	3	2	1	0	1	0
210	27	2	2	22.58	9	3	2	1	0	0	1
211	30	2	5	25.85	10	3	2	1	0	0	1
212	31	1	10	22.03	8.3	3	2	1	0	0	1
213	35	1	1	29.3	10	3	2	0			0
214	35	1	1	29.3	9	3	3	0			0
215	35	1	1	29.3	10	3	2	1	0	1	0
216	31	1	1	21.51	10	5	2	1	0	0	1
217	37	1	2	21.8	13	3	2	1	0	0	1
218	28	1	6	23.44	8	3	2	0			0
219	31	1	5	20.31	9	5	2	1	0	0	1
220	32	1		20.96	8.3	3	2	0			0
221	20	2	2	23.88	9.9	3	2	1	0	0	1
222	27	1	1	25.39	9	3	2	0			0
223	36	1	1	22.31	10	3	2	0			0
224	36	1	2	22.58	7.7	3	2	1	0	0	1
225	27	1	1	18.36	7.5	3	2	1	0	0	1
226	43	1	5	23.83	9	3	2	0			0
227	34	1	5	23.62	9.5	3	2	0			0
228	30	2	5	23.63	9	3	2	1	0	0	1
229	26	2	2	20.13	8.5	5	2	1	0	0	1
230	39	1	3	23.05	9	3	3	1	0	0	1
231	28	2	2	22.27	8.5	3	2	1	0	0	1
232	32	2	5	20.31	11	5	1	1	0	0	1
233	38	2	6	20.45	9	3	1	0			0
234	37	2	13	18.97	8.7	3	2	1	0	0	1
235	37	2	13	18.97	8.7	3	2	1	0	0	1
236	30	1	9	26.71	8	3	2	1	0	0	1
237	31	2	1	20.81	9	3	2	1	0	0	1
238	26	2	4	19.53	11	3	2	1	0	0	1
239	43	2	16	23.05	8	3	1	0			0
240	34	2	3	25.39	8.4	5	2	1	0	0	1
241	37	2	14	25.08	10	3	2	1	0	0	1
242	25	2	2	23.88	8.7	3	2	1	0	0	1
243	31	1	5	22.86	11	5	2	1	0	0	1
244	40	2	15	19.53	8.2	3	2	0			0
245	39	2	15	19.53	8	3	2	0			0
246	29	1	4	21.83	9	3	2	1	0	0	1
247	32	1	3	20.83	11	3	2	1	0	0	1
248	32	2	2	22.77	9.7	3	2	1	0	0	1
249	34	1	1	26.37	9	3	2	0			0
250	37	2	11	22.58	11	3	2	1	0	0	1
251	28	2	1	22.04	8.3	3	2	1	0	0	1
252	33	1	3		8	5	2	1	0	1	0
253	26	2	3	19.53	10	3	2	1	0	0	1
254	31	1	1	27.34	9	3	2	1	0	0	1
255	25	2	1	20.06	11	3	2	0			0
256	37	1	3	21.48	11	3	2	1	0	0	1
257	25	2	2	24.61	10.1	3	2	1	0	0	1
258	39	1	1	23.62	6	3	2	0			0
259	25	2	4	20.31	8.5	3	2	1	0	0	1
260	33	1	10	23.05	10	3	2	1	0	1	0
261	28	1	8	28.04	8.5	3	2	1	0	0	1
262	28	1	6	21.23	9.2	5	2	1	0	0	1
263	23	2	1	18.07	8.5	3	2	1	0	0	1
264	28	2	3	34.05	7	3	2	1	0	0	1
265	36	1	4	19.53	6.5	3	2	0			0
266	29	1	5	25.71	9	4	2	0			0
267	29	1	5	25.71	8.3	3	2	1	1	0	0
268	29	1	7	19.56	8.6	3	2	1	0	0	1
269	29	1	7	19.56	10	3	2	0			0
270	25	1	2	19.28	9	5	2	1	0	0	1
271	29	1	2	24.03	8.5	3	2	0			0
272	30	2	5	22.31	10	3	2	1	0	0	1
273	24	1	1	25.63	8	3	2	0			0
274	31	1	1	21.48	8	3	2	1	0	0	1
275	30	1	2	19.83	8.5	5	2	1	0	1	0
276	31	1	5	21.26	12	3	2	1	0	0	1
277	23	2	2	18.75	10	3	2	1	0	0	1
278	26	2	3	24.84	10	3	2	1	0	0	1
279	30	1	5	23.44	8.5	3	2	1	0	0	0
280	33	1	10	23.31	9	3	2	1	0	0	1
281	33	1	6	31.22	9.8	3	2	1	0	0	1
282	28	2	1	27.01	12	6	2	1	0	0	0
283	33	1	9	22.27	9	4	2	1	0	0	1
284	39	1	9	28.13	7.3	3	2	1	0	0	1
285	25	2	2	25.71	7	3	2	0			0
286	31	2	1	20.76	9.5	3	2	0			0
287	35	1		20.2	9.5	3	2	1	0	0	1
288	25	2	2	26.04	7.8	5	2	1	0	0	1
289	22	2	2	21.23	12	3	2	1	0	0	1
290	41	1	1	25	9	5	2	1	0	0	1
291	35	2	8	22.03	10.5	3	2	0			0
292	26	2	6	22.67	10	3	2	1	0	0	1
293	27	2	4	19.53	9	3	2	1	0	0	1
294	26	2	2	20.08	9.5	3	2	1	0	0	1
295	27	2	1	24.16	11	3	2	1	0	0	1
296	30	2	5	20.55	12	5	2	1	0	0	1
297	27	2	7	22.66	10.5	3	2	1	0	0	1
298	39	1	1	25.39	7	3	2	0			0
299	38	2	3	25.64	12.5	3	2	1	0	0	1
300	32	1	4	28.2	11	3	2	1	0	1	0
301	27	1	3	20.45	10.1	3	2	1	0	0	1
302	35	1	3	23.44	9.5	3	1	1	0	0	1
303	28	2	5	20.2	10	4	2	1	0	0	1
304	30	1	2	20.9	9.4	4	2	1	0	0	1
305	30	1	2	20.9	9	3	2	0			0
306	21	1	1	19.26	10	3	2	1	0	0	1
307	32	1		28.13	11	3	2	0			0
308	25	2	2	20.83	9	5	2	1	0	0	1
309	25	2	2	20.83	9.6		2	0			0
310	29	1	7	23.31	8.5	3	2	1	0	0	1
311	26	2	1	20.81	9.7	3	2	1	0	0	1
312	27	2	2	19.29	8	3	2	1	0	0	1
313	24	2	5	19.29	9.5	3	2	1	0	0	0
314	37	2	9	24.34	8	3	2	1	0	1	0
315	34	1	4	20.43	9	5	2	1	0	0	1
316	34	1	4	20.43	8.3	3	2	0			0
317	28	1	2	22.66	8.5	3	2	1	0	0	1
318	34	2	2	22.86	11	3	2	1	0	0	1
319	25	2	4	18.37	11	3	2	1	0	0	1
320	29	2	8	19.92	8.7	3	2	1	0	0	1
321	36	1	11	24.65	11	3	2	0			0
322	23	2	2	20.96	13	3	2	1	0	0	1
323	37	1	5	23.19	9	3	3	1	0	0	1
324	35	1	2	16.8	11	5	2	0			0
325	26	2	1	19.53	9.5	3	2	0			0
326	26	2	1	19.53	11	3	2	0			0
327	33	1	1	21.76	6.4	3	2	1	0	0	1
328	35	1	2	21.48	9.5	3	2	1	0	0	1
329	34	1	2	21.48	8.5	3	2	0			0
330	26	2	1	16.82	9	3	2	0			0
331	26	2	1	21.72	9	3	2	1	0	0	1
332	29	2	4	19.91	7.6	3	2	1	0	0	1
333	25	2	1	23.83	11	3	2	1	0	0	1
334	25	2	1	23.83	11	3	2	0			0
335	27	2	4	19.53	9	3	2	0			0
336	31	2	8	21.09	10	3	2	1	0	0	1
337	37	1	6	20.82	8.5	3	2	0			0
338	36	1	6	20.82	9	3	2	0			0
339	21	2	4	24.17	12	3	2	1	0	0	1
340	29	2	3	19.98	9.2	3	2	1	0	0	1
341	30	2	4	23.05	11	3	2	1	0	0	1
342	40	1	10	22.86	10	3	2	0			0
343	26	1		24.14	7	3	2	0			0
344	21	1	1	26.67	8.5	3	2	1	0	0	1
345	21	1	1	26.67	8.5	3	2	1	0	0	1
346	34	1	2	23.83	9	3	2	0			0
347	30	1		24.3	10	3	2	1	0	0	1
348	25	2	3	26.67	9	3	2	1	0	0	1
349	38	1	9	24.22	9	5	1	1	0	1	0
350	24	2	3	25.39	12.5	3	2	1	0	0	1
351	43	1	2	25.78	8	3	3	0			0
352	43	1	2	25.78	8.7	3	1	0			0
353	33	1	6	24.8	12	5	2	0			0
354	31	1	6	25.39	8.3	3	2	0			0
355	22	2	3	20.8	9.4	3	2	1	0	0	1
356	33	1	1	25.78	10	3	2	1	0	1	0
357	26	2	2	23.71	9	3	2	1	0	0	1
358	27	2	3	26.04	11	3	2	1	0	0	1
359	30	2	5	25.26	9.3	3	2	1	0	0	1
360	30	2	5	25.26	10	3	2	0			0
361	31	2	2	21.23	10	3	2	1	0	1	0
362	26	2	3	23.59	8.7	5	2	1	0	0	1
363	26	2	3	23.59	8.7	5	2	1	0	0	1
364	27	2	6	26.29	9.5	3	2	1	0	0	1
365	34	1	2	20.78	9	3	2	1	0	0	1
366	23	2	2	21.48	10	3	2	1	0	0	1
367	31	1	1	23.88	8	4	2	1	0	1	0
368	34	1	2	19.98	9	3	2	1	0	0	1
369	25	1		21.48	8	3	2	1	0	0	1
370	31	2	3	22.31	10	3	2	1	0	0	1
371	30	1	3	27.55	10	3	2	1	0	0	1
372	38	1	6	22.31	9	3	2	0			0
373	30	2	2	20.7	8.4	3	2	1	0	0	1
374	25	1	3	20	8.3	3	2	1	0	0	1
375	31	1	2	24.46	9	4	2	1	0	1	0
376	29	2	6	27.55	9.8	3	2	1	0	0	1
377	28	2	1	23.34	9	3	2	1	0	0	1
378	35	1	2	20.31	10	3	2	1	0	0	1
379	33	1	7	21.23	9	3	2	1	0	0	1
380	39	1	3	18.07	9.2	3	2	1	0	0	1
381	32	1	7	21.41	8	3	2	1	0	0	1
382	32	2	6	24.46	7.2	3	2	1	0	0	1
383	38	1	10	21.63	10	3	2	1	0	0	1
384	42	1	16	20.83	12	3	2	0			0
385	29	2	4	21.1	10	3	2	1	0	0	1
386	36	2	3	22.03	9.5	3	3	1	0	0	1
387	30	2	3	20.7	9	5	2	1	0	0	1
388	31	1	2	23.15	9	3	2	0			0
389	27	2	2	25.64	9	3	2	0			0
390	29	1	8	19.14	10	3	2	1	0	0	1
391	29	1	5	24.34	9.5	3	2	1	0	0	1
392	27	2	3	24.34	8.8	3	2	1	0	0	1
393	32	2	8	27.99	8.3	3	2	1	0	0	1
394	41	1	17	23.19	9.5	5	2	0			0
395	41	1	17	23.19	9.5	3	2	0			0
396	25	2	4	21.63	12.9	5	2	1	0	0	1
397	32	2	4	17.57	11	3	1	1	0	1	0
398	37	2	7	23.62	10.4	3	2	1	0	0	1
399	37	2	7	23.62	9.5	3	2	0			0
400	42	1	1	26.99	9.5	3	2	0			0
401	42	1	2	26.99	9.1	3	2	0			0
402	42	1	1	26.99	9	3	1	0			0
403	40	1	1	21.76	9.5	3	2	1	0	0	1
404	24	2	5	27.14	8.6	3	2	1	0	0	1
405	42	1	1	25.39	11	5	2	0			0
406	42	1	1	25.39	10	4	3	0			0
407	37	1			8	3	2	1	0	0	1
408	32	1	6	23.42	11	5	2	0			0
409	27	2	4	21.23	11	3	2	1	0	0	1
410	27	2	2	26.04	9	5	2	1	0	1	0
411	33	1	3	24.38	9	4	2	1	0	0	1
412	25	1	6	21.23	10	3	2	1	0	0	1
413	24	2	3	19.83	9.2	3	2	1	0	0	1
414	41	1	10	24.22	12	4	2	0			0
415	31	2	4	24.84	9.4	3	2	1	0	0	1
416	40	2	16	24.22	8	5	1	0			0
417	34	1	10	22.03	10	4	2	1	0	0	1
418	26	2	2	20.2	9	3	2	0			0
419	35	1	7	21.23	8.5	5	1	1	0	0	1
420	35	1	7	21.23	8.5	5	1	1	0	0	1
421	30	1	5	26.29	10	3	2	1	0	0	1
422	21	2	1	23.05	9	3	2	1	0	1	0
423	35	1	3	23.83	9	6	2	1	0	0	0
424	37	1	6	28.89	10	3	2	0			0
425	26	2	3	18.59	8.7	3	2	1	0	0	1
426	25	1	1	20.96	7.7	3	2	1	0	0	1
427	30	1	9	19.95	9	3	2	0			0
428	35	1	10	24.77	8	3	2	1	0	0	1
429	34	2	4	21.51	9.4	3	2	0			0
430	32	2	6	24.61	10	3	2	1	0	0	1
431	26	2	3	26.84	9	3	2	1	0	0	1
432	25	2	3	29.67	8.9	3	2	1	0	0	1
433	32	2	6	21.48	9	3	2	0			0
434	24	2	2	20.81	10	3	2	1	0	0	1
435	24	2	4	21.16	10	4	2	0			0
436	25	2	4	29.36	13	3	2	1	0	1	0
437	32	1	7	20.7	9	3	2	0			0
438	31	2	6	18.73	8	3	2	0			0
439	31	2	7	20.7	8	3	2	1	0	0	1
440	21	2	3	18.03	10.5	3	2	0			0
441	26	2	7	22.77	10	3	2	1	0	0	1
442	25	1	3	29.69	10.5	3	2	0			0
443	23	2	2	19	9	3	2	1	0	0	1
444	23	2	2	19	9	3	2	1	0	0	1
445	44	1	15	24.98	8.3	3	1	0			0
446	38	2	13	17.69	10	3	2	0			0
447	33	1	4	19.53	7	3	2	1	0	0	1
448	32	2	10	21.08	8.1	3	2	1	0	0	1
449	45	1	3	24.61	9	3	2	0			0
450	27	2	6	22.31	9	3	2	0			0
451	25	2	13		9.3	3	2	1	0	0	1
452	26	1	1	21.48	10	3	2	1	0	0	1
453	26	2	1	21.48	10.5	3	2	1	0	0	1
454	35	1	8	22.27	7.6	3	2	1	0	0	0
455	30	2	6	21.3	9	3	2	1	0	0	1
456	32	1	3	21.08	8	3	2	0			0
457	25	2	3	20.24	10	3	2	1	0	0	1
458	30	2	4	19.88	10	3	2	0			0
459	32	2	5	22.03	8.9	3	2	1	0	0	1
460	28	2	3	19.05	9	3	2	1	0	0	1
461	27	2	4	18.96	9	3	2	1	0	0	0
462	26	2	2	21.05	12	3	2	1	0	0	1
463	25	2	1	20.7	11	3	2	1	0	0	1
464	34	1	2	21.48	9	3	2	0			0
465	26	2	4	16.82	11.7	3	2	1	0	0	1
466	38	2	6	23.14	8.5	3	2	1	0	0	1
467	28	2	4	22.6	9	3	2	1	0	0	1
468	28	2	2	22.67	7.1	3	2	1	0	0	1
469	23	2	3	19.53	9	3	2	1	0	0	1
470	26	1	2	29.24	7.4	3	2	1	0	0	1
471	21	2	1	26.67	8.7	3	2	0			0
472	24	2	5	21.77	13	3	2	0			0
473	26	2	4	28.69	9.1	3	2	1	0	0	1
474	31	1	2	26.03	8	3	2	0			0
475	32	2	6	21.48	9	3	2	1	0	0	1
476	30	2	6	24.03	8.7	3	2	1	0	0	1
477	33	1	3	20.96	12	3	2	1	0	0	1
478	34	1	1	24.03	9.5	3	2	0			0
479	29	2	4	19.53	10	3	2	1	0	1	0
480	29	2	4	19.53	9	3	1	1	0	0	0
481	36	1	6	23.44	9	5	2	0			0
482	30	2	3	24.02	9	3	2	1	0	0	1
483	29	2	13	20.54	9.1	3	2	1	0	0	1
484	28	2	4	23.88	9	3	2	1	0	0	1
485	27	2	2	19.96	9.5	3	2	1	0	0	1
486	32	2	5	22.5	7.7	3	2	1	0	0	1
487	29	2	1	22.1	8.3	3	2	1	0	0	1
488	24	2	2	22.04	9	3	2	0			0
489	37	1	4	24.02	9	3	2	1	0	0	1
490	34	1	1	23.44	7	3	2	1	0	0	1
491	25	1	3	21.48	7.8	3	2	1	0	0	1
492	28	2	5	20.2	9	3	2	1	0	0	1
493	27	2	3	22.38	8	3	1	0			0
494	25	2	3	19.53	9	3	2	1	0	0	1
495	32	2	9	27.55	8.1	3	2	0			0
496	27	1	3	19.92	9	3	2	1	0	0	1
497	33	1	4	22.27	8.3	3	2	1	0	0	1
498	26	2	2	19.36	9	3	2	1	0	0	1
499	33	1	2	26.04	9.1	3	2	1	0	1	0
500	25	2	3	21.48	10	3	2	1	0	0	1
501	26	2	3	20.03	8.8	3	2	1	0	0	1
502	39	2	2	23.23	12	3	2	1	0	1	0
503	25	2	3	27.89	8.5	3	2	1	0	0	1
504	34	1	4	19.78	9	3	2	1	0	0	1
505	30	2	12	20.7	11	3	2	0			0
506	28	2	3	25.91	10	3	2	1	0	0	1
507	37	2	10	21.88	9	3	2	1	0	0	1
508	33	1	4	25.22	9.3	3	2	1	0	0	1
509	25	2	4	18.73	11	3	2	1	0	0	1
510	25	2	4	18.73	14	3	2	0			0
511	31	2	3	23.59	9	3	2	1	0	0	1
512	39	1	1	24.97	8	3	1	0			0
513	24	2	1	24.92	9.3	3	2	1	0	0	1
514	29	1	2	23.31	8.5	3	2	0			0
515	29	1	2	23.31	7.9	3	1	0			0
516	33	2	3	22.31	10.3	3	2	1	0	0	1
517	32	2	8	26.56	8	3	2	1	0	0	1
518	25	2	3	32.6	9	3	2	1	0	0	1
519	27	2	2	20.98	10	5	2	1	0	1	0
520	33	2	6	26.03	12	3	2	1	0	0	1
521	26	1	1	25.95	10.3	3	2	0			0
522	28	1	5	19.81	9.4	3	2	1	0	0	1
523	30	1	2	22.86	6.8	3	2	1	0	0	1
524	27	2	3	17.19	8.7	3	2	1	0	0	1
525	42	1	5	23.44	7	3	2	0			0
526	29	1	3	24.03	8.1	3	2	1	0	0	1
527	34	2	5	21.76	11	3	2	1	0	1	0
528	27	2	1	22.15	10.5	3	2	0			0
529	31	1	1	30.11	9	5	2	1	0	0	1
530	29	2	1	20.81	8	5	2	1	0	0	1
531	25	1	2	21.09	8	3	2	0			0
532	27	2	1	21.3	12	3	2	1	0	0	1
533	23	2	1	22.03	12	3	2	1	0	0	1
534	33	2	8	24.98	11	3	2	1	0	0	1
535	26	2	5	20.81	10	3	2	0			0
536	30	2	8	22.31	11.6	3	2	1	0	0	1
537	28	2	2	27.89	11	3	2	0			0
538	35	1	1	30.04	7	3	2	0			0
539	30	1	6	20.31	9	3	2	1	0	0	1
540	33	2	9	20.57	11	3	2	1	0	0	1
541	28	1	2	22.77	8.5	3	2	1	0	0	1
542	24	2	3	19.53	6	3	2	1	0	0	1
543	30	2	2	20.83	9.5	3	2	1	0	0	1
544	29	1	1	22.04	9	3	2	1	0	0	1
545	30	2	2	20.96	8.5	3	2	0			0
546	36	2	4	19.23	9	3	2	0			0
547	23	1	3	26.67	6.9	3	2	1	0	0	1
548	24	2	2	23.05	9	3	2	1	0	0	1
549	29	1	3	20.45	8.3	3	2	1	0	0	1
550	34	1	3	18.56	7	3	2	0			0
551	34	1	3	18.56	7.8	3	3	0			0
552	24	1	2	21.63	9	3	2	1	0	0	1
553	23	2	4	28.13	8	3	2	0			0
554	26	2	5	22.89	9.5	3	2	1	0	0	1
555	30	1	1	19.14	8.5	3	2	0			0
556	30	1	1	19.14	9	3	2	0			0
557	26	1	2	17.58	6.6	3	2	0			0
558	22	2	1	20.94	9	5	2	1	0	0	1
559	30	2	2	18.14	11	3	2	1	0	0	1
560	31	1	10	30.85	10	3	1	0			0
561	28	2	8	19.78	9	3	2	1	0	0	1
562	27	2	2	26.04	11	3	2	1	0	0	1
563	25	1	1	20.31	8.7	3	2	1	0	0	1
564	33	2	10	21.77	8	3	2	1	0	0	1
565	30	2	2	17.97	12.3	3	2	1	0	0	1
566	23	2	1	19.07	9.4	3	2	1	0	0	1
567	33	1	6	23.44	9	3	2	1	0	0	1
568	33	2	6	27.06	13	5	2	1	0	0	1
569	27	1		22.31	8.5	3	2	1	1	0	1
570	21	2	2	25.71	8	3	2	0			0
571	33	1	3	20.03	8.7	3	2	0			0
572	34	2	5	22.5	9.5	3	2	1	0	0	1
573	28	1	1	23.73	10	3	2	1	0	0	1
574	27	2	4	24.03	10	3	2	0			0
575	27	2	3	21.3	10	3	2	1	0	0	1
576	23	1	3	25.71	10.5	3	2	1	0	0	1
577	31	2	2	21.97	8	3	2	1	0	0	1
578	23	2	3	21.48	9.7	3	2	1	0	0	1
579	29	2	2	28.2	9	3	2	0			0
580	28	1	2	18.73	10	3	1	0			0
581	23	2	2	24.77	11	3	2	1	0	0	1
582	24	2	1	20.03	9	3	2	1	0	0	1
583	33	2	6	27.34	8.4	4	2	1	0	1	0
584	27	2	2	30.84	9.5	3	2	1	0	0	1
585	32	2	10	29.3	8.5	5	2	1	0	0	1
586	32	2	10	29.3	9	3	2	1	0	1	0
587	22	2	4	21.26	11	5	2	1	0	0	1
588	28	2	3	19.33	7	3	2	1	0	0	1
589	27	2	3	18.52	7.9	3	2	1	0	0	1
590	26	2	1	18.83	10	3	2	0			0
591	27	1	7	21.09	8.5	3	2	1	0	0	1
592	32	2	10	23.34	8	3	2	1	0	0	1
593	29	1	2	25.1	10	3	2	1	0	0	1
594	38	1	4	23.15	9	3	2	1	0	0	1
595	27	1	6	22.58	8.5	3	2	1	0	0	1
596	25	2	3	20.81	9	3	2	1	0	0	1
597	26	2	3	21.3	9	3	2	1	0	0	1
598	21	2	1	17.26	8	3	2	1	0	0	1
599	29	1	5	26.04	11	5	2	0			0
600	21	2	3	18	12	3	2	1	0	0	1
601	28	1	3	20.03	6.4	3	2	1	1	0	0
602	28	1	5	22.04	10	3	2	1	0	0	1
603	26	2	7	23.62	10	3	2	1	0	0	1
604	33	1	3	19.92	9	3	2	0			0
605	33	2	5	21.67	8.4	3	1	1	0	0	1
606	25	2	4	16.82	10	3	2	1	0	0	1
607	26	1	5	35.16	8.5	5	2	1	0	0	1
608	23	2	3	22.31	8.5	3	2	1	0	1	0
609	25	2	4	29.14	9	5	2	1	0	0	1
610	32	1	5	25.39	10.2	3	2	1	0	0	1
611	29	2	6	19.03	9	3	2	1	0	0	1
612	27	2	14	19.1	8.7	3	2	1	0	0	1
613	30	1		25.24	10.9	5	2	0			0
614	36	2	10	41.02	8.5	5	2	1	0	0	1
615	34	2	2	24.34	8.5	5	2	1	0	1	0
616	34	1	4	22.77	10	3	2	1	0	0	1
617	27	1	2	26.17	10	3	2	0			0
618	33	1	8	24.44	8.9	3	2	1	0	0	1
619	30	2	4	21.48	10	3	2	1	0	0	1
620	23	2		18.65	8.5	5	2	1	0	0	1
621	37	1	5	19.57	8	3	2	0			0
622	25	2	5		8.5	6	2	1	0	0	1
623	29	2	6	20.96	10	3	2	1	0	0	1
624	24	1		26.35	6.5	3	2	1	0	0	1
625	33	1	4	18.37	9	3	2	1	0	0	1
626	29	2	6	20.7	8	3	2	1	0	0	1
627	30	1	4	21.09	10	3	2	1	0	0	1
628	28	1		20.45	9	3	2	1	0	0	1
629	31	1	5	22.04	9	3	2	1	0	0	1
630	30	2	1	19.53	9	3	2	1	0	0	1
631	29	2	2	20.31	5.7	3	2	1	0	1	0
632	25			20.31	9	3	2	1	0	0	1
633	29	2	4	18.37	8.6	3	2	1	0	0	1
634	25	2	1	20.76	8.5	3	2	0			0
635	29	2	3	24.22	8.9	5	1	0			0
636	23	2	3	20.81	10	3	2	1	0	0	1
637	27	2	5	25.39	8	3	2	1	0	0	1
638	21	2	3	22.76	9	3	2	1	0	0	1
639	34	1	7	26.17	12	3	2	1	0	0	1
640	28	1	3	19.63	8.5	3	2	1	0	0	1
641	33	1	7	20.76	8	3	2	0			0
642	35	2	14	20.4	9	4	2	1	0	0	1
643	33	2	13	25.39	12	3	2	1	0	0	1
644	25	2	2	23.59	8.7	3	2	1	0	0	1
645	31	2	5	22.04	9.5	3	2	1	0	0	1
646	30	1	2	18.37	8.5	3	2	1	0	0	1
647	27	1		23.05	7.5	3	2	0			0
648	27	2	5	20.81	8	3	2	1	0	0	0
649	25	2	2	21.72	7.6	3	2	1	0	0	1
650	26	2	3	18.37	11	3	2	1	0	0	1
651	33	1	1	24.34	8.8	3	2	1	0	0	1
652	29	1	2	25.1	13.6	3	2	1	0	0	1
653	33	1	5	23.12	8	3	2	0			0
654	25	2	3	24.77	9	3	2	1	0	0	1
655	30	2	9	25.3	11	3	2	1	0	0	1
656	26	2	6	23.05	10	3	2	1	0	0	1
657	36	1	10	34.29	14	3	2	1	0	1	0
658	33	2	1	22.03	7.5	3	2	1	0	0	1
659	36	1	5	20.7	9	3	2	1	0	0	1
660	24	2	6	30.48	9.5	3	2	1	0	0	1
661	31	1	3	18.82	6.9	3	2	0			0
662	32	2	5	24.03	8.3	3	2	1	0	0	1
663	33	2	7	22.04	13	3	2	1	0	0	1
664	33	1	4	22.05	10.5	3	2	1	0	0	1
665	29	1	6	20.7	7.5	3	2	0			0
666	37	1	2	20.7	10	3	2	0			0
667	26	1	1	21.19	10	3	2	1	0	0	1
668	27	2	4	22.27	8	3	2	1	0	0	1
669	32	2	5	26.17	8.5	5	2	0			0
670	26	1	3	18.73	7.2	3	2	0			0
671	27	2	4	22.77	10	3	2	1	0	0	1
672	38	1	6	27.34	9	3	2	0			0
673	26	2	3	26.84	9.5	3	2	1	0	0	1
674	38	1	2	20.96	9	3	1	1	0	0	1
675	23	2	3	21.48	8.5	3	2	0			0
676	23	2	3	19.53	11	3	2	1	0	0	1
677	26	2	2	21.48	13	3	2	0			0
678	23	2	2	25.61	9	5	2	1	0	0	1
679	30	1	4	24.84	9	3	2	1	0	0	1
680	27	2	6	20.96	10	3	2	1	0	0	1
681	29	2	3	25.39	9	3	2	0			0
682	27	1		17.53	8.7	3	2	1	0	0	1
683	36	2	10	24.77	8.7	3	2	1	0	0	1
684	30	1	8	28.13	10.5	3	2	1	0	0	1
685	28	2	3	20.81	10	3	2	0			0
686	29	2	5	25.1	7.8	3	2	1	0	0	1
687	27	2	3	19.15	13	6	2	0			0
688	35	1	6	22.68	8	4	2	0			0
689	27	2	2		11	3	2	1	0	0	1
690	40	1	15	22.58	10	3	2	1	0	0	1
691	30	2	5	19.23	8.5	3	2	1	0	0	1
692	31	2	3	18.36	8	3	2	1	0	0	1
693	26	2	8	23.31	8.3	3	2	0			0
694	30	2	2	21.63	11	3	2	0			0
695	38	1	10	23.23	9	3	2	0			0
696	24	2	4	23.44	10	3	2	1	0	0	1
697	29	2	7	19.57	8.5	5	2	1	0	0	1
698	28	2	4	19.53	11	3	2	1	0	0	1
699	35	2	3	19.43	8.3	3	2	1	0	1	0
700	28	1	4	22.21	9	6	2	0			0
701	28	1	1	19.82	9.5	3	2	1	0	0	1
702	34	2	3	23.71	8.5	3	2	1	0	0	1
703	23	2	2	19.49	8.5	3	2	1	0	0	1
704	34	2	14	22.77	11	3	2	1	0	0	1
705	23	2	3	19.1	8.7	3	2	1	0	0	1
706	33	2	11	26.71	8.5	3	2	1	0	0	1
707	27	1	1	21.56	7.4	3	2	1	0	0	1
708	30	1	6	28.84	11	3	2	1	0	0	1
709	30	1	7	23.73	9	3	2	0			0
710	27	2	6	25.95	8.8	3	2	1	0	0	1
711	29	1		23.67	9.5	3	2	1	0	0	1
712	23	2	2	20.78	8	3	2	1	0	0	1
713	33	2	9	21.72	9.4	3	2	1	0	0	1
714	27	2	2	21.64	8	3	2	1	0	0	1
715	45	1	3	22.68	5	3	1	0			0
716	28	2	6	30.44	8	3	2	0			0
717	24	2	2	26.56	8.5	3	2	1	0	0	1
718	31	1	6	27.34	9	3	2	1	0	0	0
719	27	2	4	22.66	10	3	2	1	0	0	1
720	39	1	2	22.19	7	3	2	0			0
721	22	2	1	18.73	10	3	2	1	0	0	1
722	28	1	3	22.23	10.2	5	2	1	0	0	1
723	31	2	8	19.91	10	3	2	1	0	0	1
724	35	1	5	21.45	11	3	2	0			0
725	30	2	7	22.48	10	3	2	0			0
726	38	2	13	20.45	9	3	2	1	0	1	0
727	22	2	2	20.58	10	3	2	1	0	0	1
728	30	2	5	19.27	10	3	2	0			0
729	37	2	14	23.62	10.4	3	2	0			0
730	26	2	3	18.67	9.5	3	2	1	0	1	0
731	42	2	10	24.97	14	3	2	1	0	1	0
732	34	1	10	26.78	9.7	4	2	0			0
733	33	2	5	19.14	8.5	3	2	0			0
734	29	2	1	17.58	9.4	3	2	1	0	0	1
735	32	1	7	27.1	8.9	3	2	0			0
736	28	2	8	27.55	10	3	2	1	0	1	0
737	31	1	1	21.36	8.5	5	2	1	0	0	1
738	31	2	8	21.56	8	3	2	1	0	0	1
739	41	1	5	22.89	10.7	5	2	1	0	0	1
740	27	2	2	20.94	8.9	3	2	1	0	0	1
741	29	2	8	26.45	8.5	5	2	0			0
742	21	2	2	30	8.5	4	2	0			0
743	33	2	1	23.95	7	3	2	0			0
744	31	2	2	19.31	9.3	3	2	1	0	0	1
745	28	2	4	19.53	8.3	5	2	1	0	0	1
746	27	2	4	20.2	8.5	5	2	1	0	0	1
747	32	1	1	22.86	10	3	2	0			0
748	39	1	2	32.86	12	3	1	1	0	0	1
749	27	2	2	19.68	11	3	2	1	0	0	1
750	30	2	6	30.06	9	3	2	1	0	0	1
751	42	1	2	25.71	9.5	3	2	0			0
752	28	1	1	21.08	9	3	2	1	0	0	1
753	32	2	11	31.25	8.3	3	2	1	0	0	1
754	36	1	4	22.27	9	3	2	1	0	0	1
755	25	2	7	17.72	10	5	2	1	0	0	1
756	39	1	10	22.27	10	3	2	1	0	0	1
757	28	1	3	25.33	11	3	2	1	0	0	1
758	26	2	5	24.97	12.8	6	2	1	0	0	1
759	26	1	1	22.86	8	5	2	1	0	0	1
760	30	2	2	18.43	12	5	2	1	0	0	1
761	37	1	5	20.45	8.2	3	2	1	0	0	0
762	25	2	1	20.2	9	3	2	1	0	0	1
763	34	2	10	19.23	10	6	2	1	0	0	1
764	33	2	2	17.85	8	3	2	1	0	0	1
765	32	1	6	24.22	7.9	3	2	0			0
766	29	1	5	18.43	10	3	2	1	0	0	1
767	24	2	4	30.1	10	3	2	1	0	0	0
768	27	2	4	23.44	8.5	3	2	1	0	0	1
769	25	2	5	19.53	8	3	2	1	0	0	1
770	23	2	2	19.96	12	3	2	0			0
771	25	2	2	21.48	9	5	2	1	0	0	1
772	29	2	4	21.23	9	3	2	1	0	0	1
773	31	2	5	25.28	7.6	3	2	1	0	0	1
774	20	2	1	20.81	8	3	2	1	0	0	1
775	25	2	1	20.43	7.3	3	2	0			0
776	25	2	2	22.86	9	3	2	1	0	0	1
777	25	2	1	20.76	8.5	3	2	0			0
778	30	2	9	26.7	7	5	2	1	0	0	1
779	24	2	3	20.2	13	5	2	1	0	0	1
780	31	2	1	18.82	8.6	3	2	1	0	0	0
781	31	2	2		10	3	2	1	0	0	1
782	29	2	6	22.89	8.7	6	2	1	0	0	1
783	32	2	3	27.34	11	6	2	1	0	0	1
784	25	2	1	20.45	8.7	3	2	1	0	0	1
785	25	2	3	28.04	8	3	1	1	0	0	1
786	32	1	1	24.39	8	5	2	1	0	0	1
787	32	2	7	25.64	10	3	2	1	0	0	1
788	24	2	3	19.63	10	3	2	1	0	0	1
789	27	2	6	17.1	11	5	2	1	0	0	1
790	29	2	2	23.59	10.5	3	2	1	0	0	1
791	31	1	7	31.25	9.4	5	2	1	0	0	1
792	30	1	2	22.04	6.5	5	2	1	0	0	1
793	30	1	2	27.34	10	3	2	0			0
794	29	1	3	27.47	8.4	3	2	1	0	0	1
795	28	1	7	20.06	9	5	2	0			0
796	27	2	1	25.85	10	3	2	1	0	0	1
797	28	1		22.31	9.5	5	2	1	0	0	1
798	30	1	5	20.7	12	3	2	0			0
799	32	2	5	22.31	11	6	2	1	0	0	1
800	24	2	4	21.26	9	3	2	1	0	0	1
801	27	2	4	21.72	9	5	2	1	0	0	1
802	27	2	4	21.72	9	5	2	1	0	0	1
803	23	2	3	21.09	10	3	2	1	0	0	1
804	32	2	5	32.32	9.9	5		1	0	0	1
805	26	2	5	23.62	11	3	2	1	0	0	1
806	23	2	2	26.03	9	3	2	1	0	0	0
807	26	1	4	19.63	7.5	6	2	1	0	0	1
808	25	2		18.75	10	5	2	1	0	0	1
809	25	2		18.75	9.4	3	2	0			0
810	34	1	6	21.26	8.6	3	2	1	0	0	1
811	25	2	3	23.94	9.9	5	2	1	0	0	1
812	34	2	8	24.22	10	3	2	1	0	0	1
813	29	2	6	19.1	11	3	2	1	0	0	1
814	43	1	17		8.5	3	2	0			0
815	26	2	6	22.48	9	5	2	0			0
816	27	1	5	21.83	12	5	2	1	0	0	1
817	24	2	4	24.46	11	3	2	0			0
818	29	1	5	18.59	10	3	2	0			0
819	28	2	1	23.31	11	3	2	1	0	0	1
820	28	2	1	26.35	11	3	2	0			0
821	23	2	1	22.21	10	3	2	1	0	0	1
822	41	1	19	25.1	10	3	2	0			0
823	41	2	3	24.09	12	3	2	1	0	0	1
824	22	2	2	19.6	8	3	2	1	0	0	1
825	30	2	6	22.89	11.8	6	2	1	0	1	0
826	32	2	7	23.19	13	3	2	1	0	0	1
827	27	1	6		6.9	3	2	1	0	0	1
828	24	2	1	21.64	8.5	3	2	0			0
829	26	2	4	27.55	11	5	2	1	0	1	0
830	40	1	7	22.83	8.2	3	2	0			0
831	29	1	3	16.94	7.7	3	2	0			0
832	34	1	6	21.48	10	3	1	0			0
833	29	2	2	16.8	7.7	5	2	1	0	0	1
834	36	1	5	20.2	8.5	5	2	1	0	1	0
835	38	1	1	26.71	5.2	3	2	0			0
836	30	2	1	20.32	11	3	2	1	0	0	1
837	29	2	3	18.56	10	3	2	1	0	0	1
838	28	1	3	21.33	10	3	2	1	0	0	1
839	26	2	1	22.77	9	3	2	1	0	0	1
840	27	2	1	22.43	12	3	2	1	0	0	1
841	29	2	2	19.03	9	5	2	1	0	0	1
842	30	1	2	31.25	8	3	2	1	0	0	1
843	38	2	5	21.36	9	5	2	1	0	0	1
844	26	1	2	24.44	9	5	1	1	0	0	1
845	31	2	6	22.58	8.5	3	2	0			0
846	30	1	5	24.98	10	5	2	1	0	0	1
847	27	2	1	27.82	9.1	5	2	1	0	0	1
848	24	2	1	22.66	8.7	5	2	1	0	0	1
849	25	2	4	19.26	10.5	5	2	1	0	0	1
850	34	2	7	22.6	9	5	2	1	0	0	1
851	28	1	2	20.7	9	3	2	0			0
852	24	2	3	39.06	9	3	1	0			0
853	24	2	3	20.2	10	5	2	1	0	0	1
854	27	2	1	28.13	8.5	5	2	1	0	0	1
855	25	2	4	23.31	8.5	6	2	1	0	0	1
856	30	2	3	23.71	8	3	2	1	0	0	1
857	27	2	2	28.58	9	3	2	1	0	0	0
858	29	2	6	24.98	10	5	2	1	0	0	1
859	28	2	3	20.43	8	3	2	0			0
860	31	2	3	20.81	9.5	5	2	1	0	0	1
861	22	1			11	3	2	0			0
862	28	2	3	21.88	8.9	5	2	0			0
863	29	2	7	22.04	11.5	3	2	1	0	0	1
864	30	2	1	21.3	10.5	5	2	1	0	0	1
865	29	2	1	21.48	9.5	3	2	1	0	0	1
866	30	2	4	21.77	10	5	2	0			0
867	30	1	2	28.93	11	3	2	1	0	0	1
868	31	2	8	22.03	8.5	5	2	1	0	0	1
869	31	1	2	23.23	9.1	3	2	1	0	0	1
870	23	1	2	18.44	9	3	2	1	0	0	1
871	26	2	10	24.14	10	3	2	1	0	0	1
872	27	2	1	24.77	10	5	2	1	0	0	1
873	28	2	4	19.1	10	5	2	1	0	0	1
874	32	2	4	21.09	11.5	3	2	1	0	0	0
875	26	2	3	29.3	8.5	3	2	1	0	0	1
876	23	2	2	21.78	13	5	2	1	0	0	1
877	38	1	2	21.76	8.2	5	2	1	0	0	0
878	30	2	9	18.49	7	5	2	1	0	0	1
879	40	1	3	23.44	11	3	2	0			0
880	33	2	6	21.36	9	5	2	1	0	0	1
881	27	1		19.96	7.9	5	2	1	0	0	1
882	37	1	9	20.7	8	3	2	1	0	0	1
883	31	1	8	22.04	10.8	5	2	1	0	0	1
884	32	2	6	22.04	10.8	5	2	0			0
885	40	2	12	24.61	7.9	3	2	0			0
886	24	2	4	28.89	9	3	2	1	0	0	1
887	25	1	2	22.04	11	3	2	1	0	0	1
888	27	2	1	17.58	8	3	2	1	0	0	1
889	28	2	1	22.04	11	3	2	1	0	0	0
890	28	2	8	24.84	9	3	2	1	0	0	1
891	21	2	3	18.75	8	3	2	1	0	0	1
892	28	2	3	18.67	9.5	6	2	1	0	0	1
893	27	2	4	23.03	8.7	3	2	1	0	0	1
894	31	2	3	22.49	8.6	3	1	1	0	1	0
895	29	2		19.53	8	3	2	1	0	0	1
896	29	2		19.53	8	3	2	1	0	0	1
897	39	2	7	22.27	11	3	2	1	0	0	1
898	34	2	10	23.88	8.5	3	2	1	0	0	1
899	30	2	7	27.68	9	3	2	1	0	0	1
900	29	1	7	23.42	7	3	2	1	0	0	1
901	42	1	12		7.2	3	2	0			0
902	42	1	12	27.01	6	3	2	0			0
903	29	2	3	22.66	9	5	2	1	0	0	1
904	24	2	4	19.53	12	5	2	1	0	0	1
905	25	2	2	26.17	8	5	2	1	0	0	1
906	26	2	5	19.29	10	3	2	1	0	0	1
907	27	2	3	23.01	8.2	5	2	1	0	0	1
908	36	2	13	23.88	14	3	2	1	0	0	1
909	24	2	3	25.39	8.7	5	2	1	0	0	1
910	31	1	3	20.82	10	5	2	1	0	0	1
911	25	1	2	26.49	8.7	3	2	1	0	0	1
912	27	2	3	20.96	8.9	5	2	1	0	0	1
913	28	2	7	23.44	11.9	6	2	1	0	0	1
914	25	2	2	23.31	10.5	3	2	1	0	0	1
915	25	2	3	27.34	8	5	2	1	0	0	1
916	29				11	3	2	1	0	0	1
917	25	2	2	21.48	9	3	2	1	0	0	1
918	24	2	1	21.48	9.9	5	2	1	0	0	1
919	24	2	6	22.04	8.1	5	2	1	0	0	1
920	27	2	3	28.23	10	6	2	1	0	0	1
921	22	1	2	27.34	9	3	2	1	0	0	1
922	26	2	5	30.86	12	3	2	1	0	0	1
923	23	2	2	22.38	9.5	5	2	1	0	0	1
924	24	2	5	24.8	11	5	2	1	0	0	1
925	28	2	2	23.44	10	5	2	1	0	0	1
926	32	2	5	32.66	9.8	5	2	1	0	0	1
927	22	2	4	20.7	7.6	5	2	1	0	0	1
928	26	2	3	17.19	9.1	6	2	1	0	0	1
929	27	2	3	24.84	9.9	3	2	1	0	0	1
930	24	2	5	24.54	9.7	3	2	1	0	0	1
931	29	2	6	24.46	8.8	5	2	1	0	0	1
932	30	2	2	19.05	8.6	5	2	1	0	0	1
933	36	1	1	20.69	8.2	5	2	1	0	0	1
934	29	2	2	17.97	10	6	2	1	0	0	1
935	20	2		22.96	12	3	2	1	0	0	1
936	25	2	2	28.93	9.7	3	2	1	0	0	1
937	32	2	2	17.63	8.4	5	2	1	0	0	1
938	31	1	7	28.13	7.9	5	2	1	0	0	1
939	28	2	8	19.1	8.8	5	2	1	0	0	1
940	26	2	4	23.01	8.5	5	2	1	0	0	1
941	23	2	2	19.57	12	5	2	1	0	0	1
942	27	2	3	20.03	10	3	2	1	0	0	1
943	30	1	3	27.89	9.1	5	2	1	0	0	1
944	31	1	5	21.48	9	5	2	1	0	0	1
945	31	1	2	20.96	8.5	3	2	1	0	0	1
946	32	1	2	26.95	9.4	5	2	1	0	0	1
947	31	1		21.16	7.2	5	2	1	0	0	1
948	24	2	3	20.81	14.8	5	2	1	0	0	1
949	33	1	2	24.03	9	5	2	1	0	0	1
950	29	2	2	19.2	8.4	3	2	1	0	0	1
951	25	2	4	26.35	9.3	5	2	1	0	0	1
952	33	1	1	28.98	9.5	3	2	1	0	0	1
953	24	2	3	29.55	9.1	3	2	1	0	0	1
954	28	1	1	27.43	8.4	3	2	1	0	0	1
955	24	1	2	21.83	8.8	3	2	1	0	0	1
956	28	2	3	24.97	9.1	3	2	1	0	0	1
957	23	2	3	20.2	10	3	2	1	0	0	1
958	26	2	2	26.35	9.4	4	2	1	0	0	1
959	26	2	4	22.58	10	5	2	1	0	0	1
960	28	2	1	17.31	9.3	3	2	1	0	0	1
961	31	2	7	24.65	9	3	2	1	0	0	1
962	27	2	4	25.59	8	5	2	1	0	0	1
963	31	2	2	21.89	9.4	3	2	1	0	0	1
964	26	2	1	19.81	13	3	2	1	0	0	1
965	30	1	2	16.69	10	3	2	1	0	0	1
966	26	2	3	21.48	9.5	5	2	1	0	0	1
967	24	1	2	17.53	7	5	2	1	0	0	1
968	22	2	2	20.7	10	5	2	1	0	0	1
969	23	2	1	19.53	10	5	2	1	0	0	1
970	25	2	6	21.51	8	5	2	1	0	0	1
971	31	1		22.27	8.5	5	2	1	0	0	1
972	26	1	1	28.4	10	5	2	1	0	0	1
973	32	2	5	22.89	10	5	2	1	0	0	1
974	31	1	5	23.44	9	6	2	1	0	0	1
975	25	1	2	19.57	8	6	2	1	0	0	1
976	33	1	10	21.48	9.1	3	2	1	0	0	1
977	32	2	3	22.64	10	5	2	1	0	0	1
978	32	1	7	20.31	10	5	2	1	0	0	1
979	25	2	2	24.84	10	5	2	1	0	0	1
980	30	2	9	22.6	8	5	2	1	0	0	1
981	30	1	2	18.75	8	5	2	1	0	0	1
982	35	2	7	22.06	8	3	2	1	0	0	1
983	24	2	2	17.63	8.2	3	2	1	0	0	1
984	30	2	5	22.64	7.7	5	2	1	0	0	1
985	28	2	5	27.69	11	5	2	1	0	0	1
986	26	2	3	22.14	10.2	5	2	1	0	0	1
987	30	1	2	21.83	7.2	5	2	1	0	0	1
988	34	1	2	20.7	10	5	2	1	0	0	1
989	34	2	3	23.34	5.5	6	2	1	0	0	1
990	31	2	3	26.89	9	3	2	1	0	0	1
991	35	1	1	24.03	10.4	5	2	1	0	0	1
992	31	2	5	21.77	8.3	5	2	1	0	0	1
993	24	2	4	23.38	9	5	2	1	0	0	1
994	25	2	3	19.53	10	5	2	1	0	0	1
995	29	2	3	19.63	10	5	2	1	0	0	1
996	30	2	6	19.78	9.5	3	2	1	0	0	1
997	32	1	5	28.04	9	3	2	1	0	0	1
998	26	2	2	25.71	9.4	5	2	1	0	0	1
999	30	1	3	23.53	8.1	5	2	1	0	0	1
1000	27	2	3	19.05	10.4	5	2	1	0	0	1
1001	31	2	3	22.31	10	5	2	1	0	0	1
1002	30	1	2	21.63	9	5	2	1	0	0	1
1003	27	1	2	24.17	7	5	2	1	0	0	1
1004	26	1	4	20.43	9	5	2	1	0	0	1
1005	36	2	10	22.03	7.1	5	2	1	0	0	1
1006	30	2	5	21.45	9	5	2	1	0	0	1
1007	26	1	3	18.75	12	3	2	1	0	0	1
1008	24	2	1	17.97	9.7	3	2	1	0	0	1
1009	32	1	5	24.79	10.1	3	2	1	0	0	1
1010	30	1	7	23.62	9	3	2	1	0	0	1
1011	23	1	3	19.34	8.3	3	2	1	0	0	1
1012	35	2	1	26.81	8.2	3	2	1	0	0	1
1013	32	1	2	19.53	9	5	2	1	0	0	1
1014	26	2	5	19.53	9.2	6	2	1	0	0	1
1015	31	1	10	29.41	6.7	3	2	1	0	0	1
1016	24	2	5	22.03	9.8	3	2	1	0	0	1
1017	29	1	1	21.48	9	3	2	1	0	0	1
1018	30	2	3	21.26	9	3	2	1	0	0	1
1019	29	2	5	18.82	9.1	3	2	1	0	0	1
1020	32	2	6	24.03	9	3	2	1	0	0	1
1021	34	1	9	20.7	8.4	3	2	1	0	0	1
1022	28	1	2	21.67	9.8	4	2	1	0	0	1
1023	32	1		18.55	10	5	2	1	0	0	1
1024	40	2	11	23.62	10	5	2	1	0	0	1
1025	36	1	9	25.91	8.8	5	2	1	0	0	1
1026	28	2	5	23.23	9.9	5	2	1	0	0	1
1027	23	1	3	25.61	9	5	2	1	0	0	1
1028	27	2	4	21.5	9	5	2	1	0	0	1
1029	26	2	1	18.26	8.3	5	2	1	0	0	1
1030	32	2	9	19.72	11	3	2	1	0	0	1
1031	31	2	2	21.48	10	3	2	1	0	0	1
1032	24	2	4	18.03	7.1	5	2	1	0	0	1
1033	29	2	2	19.96	8.8	5	2	1	0	0	1
1034	25	1	2	25.71	10	5	2	1	0	0	1
1035	28	1	4	26.09	11	5	2	1	0	0	1
1036	27	2	2	20.7	9.5	5	2	1	0	0	1
1037	37	1	1	22.49	8.5	5	2	1	0	0	1
1038	34	1	9	20.7	8.9	3	2	1	0	0	1
1039	27	2	1	18.83	8.8	3	2	1	0	0	1
1040	28	1	3	23.34	9.2	3	2	1	0	0	1
1041	29	1	1	24.22	7.9	3	2	1	0	0	1
1042	31	1	2	18.87	14	5	2	1	0	0	1
1043	27	2		25.15	9	5	2	1	0	0	1
1044	26	1	5	19.83	10	5	2	1	0	0	1
1045	33	1	2	27.43	7.5	5	2	1	0	0	1
1046	23	2	3	21.72	10	5	2	1	0	0	1
1047	24	2	5	25.71	11	6	2	1	0	0	1
1048	28	1	2	21.37	8.1	3	2	1	0	0	1
1049	34	1	5	22.1	9	3	2	1	0	0	1
1050	34	2	2	19.47	11	5	2	1	0	0	1
1051	23	2	3	24.17	9.5	5	2	1	0	0	1
1052	30	1	7	23.31	9.2	5	2	1	0	0	1
1053	28	2	2	22.49	12	5	2	1	0	0	1
1054	27	1	1	19.78	10	6	2	1	0	0	1
1055	25	2	2	19.53	10.6	3	2	1	0	0	1
1056	25	2	5	22.89	10	3	2	1	0	0	1
1057	26	2	3	22.76	9.4	3	2	1	0	0	1
1058	24	2	2	24.03	10	3	2	1	0	0	1
1059	29	2	2	23.44	9.3	3	2	1	0	0	1
1060	24	2	3	22.31	10	5	2	1	0	0	1
1061	31	2	7	22.86	8.5	5	2	1	0	0	1
1062	26	2	4	21.36	10	5	2	1	0	0	1
1063	23	2	1	23.44	9.2	5	2	1	0	0	1
1064	23	1	6	22.04	9.7	5	2	1	0	0	1
1065	26	1	4	22.5	8	5	2	1	0	0	1
1066	31	1	9	19.95	9.3	5	2	1	0	0	1
1067	30	2	7	20.81	11	5	2	1	0	0	1
1068	29	2	8	23.05	9.1	6	2	1	0	0	1
1069	28	2	5	19.49	9	6	2	1	0	0	1
1070	25	2	2	20.9	13	3	2	1	0	0	1
1071	24	2	2	20.2	8.9	5	2	1	0	0	1
1072	29	2	2	16.85	10.4	5	2	1	0	0	1
1073	29	2	3	20.96	9.2	5	2	1	0	0	1
1074	26	2	5	22.48	9.4	5	2	1	0	0	1
1075	30	1	2	28.3	9.5	5	2	1	0	0	1
1076	36	2	11	29.36	8.1	3	2	1	0	0	1
1077	29	2	2	23.44	9.9	3	2	1	0	0	1
1078	27	1	1	20.32	8	3	2	1	0	0	1
1079	33	2	4	21.34	11	3	2	1	0	0	1
1080	33	1	1	20.76	6.6	5	2	1	0	0	1
1081	30	2	1	25.35	10.5	5	2	1	0	0	1
1082	26	2	2	23.31	8.8	5	2	1	0	0	1
1083	25	2	3	24.22	8	5	2	1	0	0	1
1084	31	2	2	31.23	11.4	5	2	1	0	0	1
1085	24	2	3	20.76	8.6	5	2	1	0	0	1
1086	29	1		25.4	12	5	2	1	0	0	1
1087	27	1		20.51	9	5	2	1	0	0	1
1088	27	1	2	21.09	11	5	2	1	0	0	1
1089	31	1	3	24.17	9.5	5	2	1	0	0	1
1090	30	2	3	22.6	9	5	2	1	0	0	1
1091	35	1	4	21.09	8	6	2	1	0	0	1
1092	29	2	6	19.1	10	3	2	1	0	0	1
1093	30	1		18.03	8.1	3	2	1	0	0	1
1094	29	1	2	23.11	8.7	5	2	1	0	0	1
1095	24	2	3	23.44	9.6	5	2	1	0	0	1
1096	26	2	2	19.49	12.4	5	2	1	0	0	1
1097	28	2	4	20.03	9	5	2	1	0	0	1
1098	24	2	2	23.44	10	5	2	1	0	0	1
1099	28	1	4	24.31	10.2	5	2	1	0	0	1
1100	25	1	2	23.44	9.7	5	2	1	0	0	1
1101	23	2	3	20.31	11	5	2	1	0	0	1
1102	24	2	2	24.84	9.4	6	2	1	0	0	1
1103	30	2	8	24.22	9.6	3	2	1	0	0	1
1104	37	2	12	22.77	9.5	5	2	1	0	0	1
1105	25	2	3	29.38	9	3	2	1	0	0	1
1106	32	2	4	21.09	9.1	3	2	1	0	0	1
1107	28	2	5	25.39	10	3	2	1	0	0	1
1108	29	2	3	22.86	9	3	2	1	0	0	1
1109	27	1	3	31.22	8.9	3	2	1	0	0	1
1110	25	2	4	22.95	8.3	5	2	1	0	0	1
1111	28	1	1	22.31	8.5	5	2	1	0	0	1
1112	32	1	2	28.13	10	5	2	1	0	0	1
1113	32	1	2	19.53	7	5	2	1	0	0	1
1114	31	1	2	23.44	9	5	2	1	0	0	1
1115	32	2	6	19.53	10.5	5	2	1	0	0	1
1116	32	1	5	23.44	10.2	5	2	1	0	0	1
1117	33	1		23.42	8.8	5	2	1	0	0	1
1118	29	1	1	20.45	10.6	5	2	1	0	0	1
1119	24	1	3	33.87	8	5	2	1	0	0	1
1120	24	2	2	26.31	10	5	2	1	0	0	1
1121	31	2	4	23.23	8.8	5	2	1	0	0	1
1122	28	2	4	20.86	10.3	5	2	1	0	0	1
1123	27	2	3	24.61	10	5	2	1	0	0	1
1124	33	2	7	23.03	12	3	2	1	0	0	1
1125	31	1		22.41	8.7	5	2	1	0	0	1
1126	34	1	1	24.54	8.2	3	2	1	0	0	1
1127	39	1	7	25.33	12	3	2	1	0	0	1
1128	32	1	3	24.61	8.5	3	2	1	0	0	1
1129	29	2	3	20.32	9	5	2	1	0	0	1
1130	39	2		25.39	9.7	5	2	1	0	0	1
1131	30	2	2	19.33	9.7	5	2	1	0	0	1
1132	32	2	8	25.53	9.1	5	2	1	0	0	1
1133	23	2	3	21.26	11	5	2	1	0	0	1
1134	28	1	2	23.12	12	6	2	1	0	0	1
1135	28	2	2	20.58	10.4	5	2	1	0	0	1
1136	27	1	3	22.41	11.2	3	2	1	0	0	1
1137	25	2	3	18.75	11	5	2	1	0	0	1
1138	31	1	6	20.28	9.9	5	2	1	0	0	1
1139	32	2	4	21.19	9	5	2	1	0	0	1
1140	25	1	2	22.86	8	5	2	1	0	0	1
1141	23	2	3	22.03	9.8	3	2	1	0	0	1
1142	32	1	2	22.23	9	3	2	1	0	0	1
1143	27	2	6	22.59	12	5	2	1	0	0	1
1144	34	1	2	26.35	8.9	5	2	1	0	0	1
1145	28	2	3	20.03	10	3	2	1	0	0	1
1146	32	1	6	23.44	11	3	2	1	0	0	1
1147	31	1	5	23.03	8.7	5	2	1	0	0	1
1148	36	1	3	23.88	8.5	5	1	1	0	0	1
1149	28	2	3	20.76	8.1	3	2	1	0	0	1
1150	27			22.86	12	5	2	1	0	0	1
1151	33	1	2	23.18	8.5	5	2	1	0	0	1
1152	29	2	5	28.44	11	5	2	1	0	0	1
1153	28	2	6	21.08	11	5	2	1	0	0	1
1154	28	1	2	20.07	12	5	2	1	0	0	1
1155	33	1	4	22.31	9.7	5	2	1	0	0	1
1156	21	2	2	24.22	11.9	3	2	1	0	0	1
1157	35	2	1	21.33	9	5	2	1	0	0	1
1158	26	2	2	22.43	10	5	2	1	0	0	1
1159	31	2	2	16.9	10.6	5	2	1	0	0	1
1160	26	2	4	17.36	8.5	3	2	1	0	0	1
1161	30	1	9	27.06	11.5	3	2	1	0	0	1
1162	28	2	1	18.9	8.9	3	2	1	0	0	1
1163	37	2	17	26.17	12	3	2	1	0	0	1
1164	29	1	2	19.72	10	3	1	1	0	0	1
1165	32	2	3	18.36	9	3	2	1	0	0	1
1166	38	1	8	22.03	12	3	2	1	0	0	1
1167	34	1	5	26.77	10	3	2	1	0	0	1
1168	40	1	3	22.04	9.8	3	2	1	0	0	1
1169	36	1	6	28.91	8.5	3	2	1	0	0	1
1170	29	2	5	19.72	9.8	3	2	1	0	0	1
1171	35	1	5	27.78	12	3	2	1	0	0	1
1172	25	2	1	20.2	10.5	3	2	1	0	0	1
1173	22	2	1	19.96	13	3	2	1	0	0	1
1174	31	2	3	21.63	9.7	3	2	1	0	0	1
1175	37	1	7	20.42	11	3	2	1	0	0	1
1176	44	1	1	29.38	9.4	3	2	1	0	0	1
1177	29	1	4	22.32	12	3	2	1	0	0	1
1178	25	2	1	18.82	9.6	3	2	1	0	0	1
1179	23	2	1	22.58	9.1	3	1	1	0	0	1
1180	34	2	9	20.7	13	3	1	1	0	0	1
1181	32	2	4	22.04	9.1	3	2	1	0	0	1
1182	24	2	2	22.04	11	3	2	1	0	0	1
1183	34	1	2	25.71	9.8	3	2	1	0	0	1
1184	23	1	1	26.71	9.7	3	2	1	0	0	1
1185	41	1	11	23.92	9.1	3	2	1	0	0	1
1186	39	1	1	20.28	11	3	2	1	0	0	1
1187	31	1	6	23.44	13	3	2	1	0	0	1
1188	43	1	8	20.83	9	3	2	1	0	0	1
1189	25	2	5	21.01	12	3	2	1	0	0	1
1190	26	2	4	25.39	11.2	3	2	1	0	0	1
1191	31	2	4	20.03	9	3	2	1	0	0	1
1192	23	2	4	28.04	9	3	1	1	0	0	1
1193	28	2	3	22.58	9.2	3	2	1	0	0	1
1194	28	1	3	23.78	9.9	3	2	1	0	0	1
1195	26	2	1	24.98	7.4	3	2	1	0	0	1
1196	34	1	2	25.95	9	3	2	1	0	0	1
1197	43	1	10	23.44	7.4	3	2	1	0	0	1
1198	36	1	6	20.31	9.5	3	2	1	0	0	1
1199	32	2	3	17.26	8.5	3	2	1	0	0	1
1200	26	2	3	19.53	8.3	3	2	1	0	0	1
1201	31	1	8	21.48	10.8	3	2	1	0	0	1
1202	32	2	3	33.06	9	3	2	1	0	0	1
1203	27	1	1	22.06	12	3	2	1	0	0	1
1204	26	2	5	26.53	9	3	2	1	0	0	1
1205	37	1	1	25.15	9	3	2	1	0	0	1
1206	28	2	6	26.49	11	3	2	1	0	0	1
1207	32	2	10	22.37	6	3	2	1	0	0	1
1208	29	2	2	21.3	9	3	2	1	0	0	1
1209	27	2	4	22.49	8.1	3	2	1	0	0	1
1210	29	2	2	23.23	10	3	2	1	0	0	1
1211	25	2	1	20.7	8.7	3	2	1	0	0	1
1212	30	2	6	21.88	8	3	2	1	0	0	1
1213	37	1	10	23.88	10	3	2	1	0	0	1
1214	24	1	4	22.77	10	3	2	1	0	0	1
1215	30	1	6	27.34	10	3	2	1	0	0	1
1216	27	1	2	24.46	10	3	2	1	0	0	1
1217	32	2	5	25.81	8.9	3	2	1	0	0	1
1218	40	1	8	27.64	8.5	3	2	1	0	0	1
1219	39	2	4	19.13	8.6	3	2	1	0	0	1
1220	40	1	3	22.27	8.2	3	2	1	0	0	1
1221	27	1	2	33.32	13	3	2	1	0	0	1
1222	34	1	3	21.48	7.3	3	2	1	0	0	1
1223	29	2	5	27.24	10.2	3	2	1	0	0	1
1224	25	2	2	20.89	11	3	2	1	0	0	1
1225	24	1	1	18.9	9.1	3	2	1	0	0	1
1226	28	2	3	20.45	10	3	2	1	0	0	1
1227	29	2	3	20.44	8.9	3	2	1	0	0	1
1228	38	1	1	22.31	9.4	3	2	1	0	0	1
1229	38	1	1	21.72	10	3	2	1	0	0	1
1230	20	1		19.61	13	3	2	1	0	0	1
1231	40	1	3	30.47	9	3	2	1	0	0	1
1232	38	1	6	25.97	8.3	3	2	1	0	0	1
1233	35	2	2	30.47	9.1	3	2	1	0	0	1
1234	32	2	6	19.53	10.5	3	2	1	0	0	1
1235	26	1	4	19.96	9	3	2	1	0	0	1
1236	32	2	8	20.03	8.9	3	2	1	0	0	1
1237	29	2	2	16.94	9.9	3	2	1	0	0	1
1238	24	2	3	20.7	8.8	3	2	1	0	0	1
1239	28	1	1	22.77	8.3	3	2	1	0	0	1
1240	23	1	3	26.29	11.8	3	2	1	0	0	1
1241	25	1	3	20.94	9.5	3	2	1	0	0	1
1242	39	1	2	21.64	8.5	3	2	1	0	0	1
1243	23	2	2	18.82	10	3	2	1	0	0	1
1244	36	2	7	22.59	10	3	2	1	0	0	1
1245	32	2	8	23.37	10	3	2	1	0	0	1
1246	27	2	1	17.47	8.7	3	2	1	0	0	1
1247	39	1	10	25.39	10.3	3	2	1	0	0	1
1248	38	1	5	23.01	8.9	3	2	1	0	0	1
1249	32	1	1	25.39	11	3	2	1	0	0	1
1250	32	1	8	27.34	11.1	3	2	1	0	0	1
1251	34	2	3	24.46	14	3	2	1	0	0	1
1252	32	1		19.47	10	3	2	1	0	0	1
1253	27	1	6	22.1	8.5	3	2	1	0	0	1
1254	34	2	9	22.31	11	3	2	1	0	0	1
1255	29	2	4	21.05	8.9	3	2	1	0	0	1
1256	26	2		17.48	8.7	3	2	1	0	0	1
1257	23	1	4	19.57	9	3	2	1	0	0	1
1258	27	1	1	23.44	9.1	3	1	1	0	0	1
1259	25	2	1	21.48	8.8	3	2	1	0	0	1
1260	39	1	16	24.46	12	3	2	1	0	0	1
1261	36			24.09	8.5	3	2	1	0	0	1
1262	26	1	1	20.83	9.4	3	2	1	0	0	1
1263	30	2	1	23.51	11	3	2	1	0	0	1
1264	38	2	6	24.46	8.9	3	1	1	0	0	1
1265	32	2	4	19.1	11	3	2	1	0	0	1
1266	31	2	8	22.66	8.3	3	2	1	0	0	1
1267	29	1	4	19.05	9.1	3	2	1	0	0	1
1268	30	2	3	20.45	8.7	3	2	1	0	0	1
1269	35	1	14	22.1	9.9	3	2	1	0	0	1
1270	38	2	5	20.03	6	3	2	1	0	0	1
1271	22	2	2	19.72	10	3	2	1	0	0	1
1272	31	2	5	21.38	9.5	3	2	1	0	0	1
1273	26	2	6	21.23	10	3	2	1	0	0	1
1274	32	1	3	25.63	10	3	2	1	0	0	1
1275	32	2	8	25.4	12	3	2	1	0	0	1
1276	38	2	5	19.81	9	3	2	1	0	0	1
1277	24	2	3	19.98	9	3	2	1	0	0	1
1278	23	2	3	20.31	10	3	2	1	0	0	1
1279	31	2	4	29.38	9	3	2	1	0	0	1
1280	32	2	2	20.81	10.3	3	2	1	0	0	1
1281	30	1	3	22.38	9	3	2	1	0	0	1
1282	25	1	2	19.83	12	3	2	1	0	0	1
1283	29	1	5	19.83	10	3	2	1	0	0	1
1284	37	1	6	31.25	12.8	3	2	1	1	0	1
1285	27	2	6	26.11	9	3	2	1	0	0	1
1286	28	2	4	25.53	9	3	2	1	0	0	1
1287	27	2	4	23.05	9	3	2	1	0	0	1
1288	32	1	5	24.34	8	3	2	1	0	0	1
1289	30	1	9	23.92	9.6	3	2	1	0	0	1
1290	25	1	2	20.57	9	3	2	1	0	0	1
1291	39	1	6	20.7	10	3	2	1	0	0	1
1292	21	2	2	22.55	8.8	3	2	1	0	0	1
1293	27	2	3	19.53	9.3	3	2	1	0	0	1
1294	30	1	1	25.15	7	3	2	1	0	0	1
1295	28	2	2	27.85	11	3	2	1	0	0	1
1296	20	1	3	20.7	10	3	2	1	0	0	1
1297	26	2	2	24.14	11	3	2	1	0	0	1
1298	27	2	5	26.71	12	3	2	1	0	0	1
1299	22	1		25.39	9.5	3	2	1	0	0	1
1300	22	2	2	18.07	13	3	2	1	0	0	1
1301	31	2	7	26.35	11.5	3	2	1	0	0	1
1302	36	1	2	20.08	9	3	2	1	0	0	1
1303	32	2	2	18.43	8	3	2	1	0	0	1
1304	35	2	3	25.71	9.3	3	2	1	0	0	1
1305	27	2	3		8	3	2	1	0	0	1
1306	36	1	2	24.03	8	3	2	1	0	0	1
1307	42	1	5	21.22	9	3	1	1	0	0	1
1308	22	2	1	22.04	9	3	2	1	0	0	1
1309	24	2	2	21.19	8.8	3	2	1	0	0	1
1310	40	1	3	24.44	7.5	3	3	1	0	0	1
1311	24	2	1	21.23	8	3	2	1	0	0	1
1312	36	2	4	27.34	12	3	2	1	0	0	1
1313	26	2	2	19.53	8.8	3	1	1	0	0	1
1314	26	2	3	22.49	9.5	3	2	1	0	0	1
1315	27	2	1	19.53	8.9	3	2	1	0	0	1
1316	29	1	3	18.14	8.5	3	2	1	0	0	1
1317	31	2	1	21.09	9	3	2	1	0	0	1
1318	26	1	2	28.04	10	3	2	1	0	0	1
1319	33	2	1	22.31	9.4	4	2	1	0	0	1
1320	29	2	5	23.59	10	4	2	1	0	0	1
1321	42	2	1	21.34	9	4	2	1	0	0	1
1322	29	1	2	23.44	13	4	2	1	0	0	1
1323	33	2	7	20.58	11	4	2	1	0	0	1
1324	32	2	10	27.85	10.6	4	2	1	0	0	1
1325	38	1	8	21.48	9.2	4	2	1	0	0	1
1326	23	2	1	18.82	8.9	4	2	1	0	0	1
1327	43	1	2	26.64	12	4	2	1	0	0	1
1328	34	1	2	20.76	11.4	4	2	1	0	0	1
1329	25	2	1	20.05	9	4	2	1	0	0	1
1330	26	1	4	22.89	10	4	2	1	0	0	1
1331	36	1	11	26.37	9.4	5	2	1	0	0	1
1332	25	2	2	24.03	10	5	1	1	0	0	1
1333	22	2	2	17.93	8.5	5	2	1	0	0	1
1334	27	2	4	20.83	8.5	5	2	1	0	0	1
1335	28	2	6	27.34	8.5	5	1	1	0	0	1
1336	35	1	8	22.27	9	5	2	1	0	0	1
1337	21	2	2	30.48	5.4	5	2	1	0	0	1
1338	30	1	3	21.48	8.5	5	2	1	0	0	1
1339	34	2	5	20.57	10	5	2	1	0	0	1
1340	38	2		23.44	10	5	2	1	0	0	1
1341	29	2	1	22.04	10	5	2	1	0	0	1
1342	36	1	5	24.61	8.5	5	1	1	0	0	1
1343	26	2	2	21.38	10	5	2	1	0	0	1
1344	38	1	3	24.34	8.7	5	2	1	0	0	1
1345	23	2	2	22.04	8	5	2	1	0	0	1
1346	31	1	2	20.2	10	5	2	1	0	0	1
1347	32	2	4	19.2	9	5	2	1	0	0	1
1348	38	1	6	27.34	9.2	5	2	1	0	0	1
1349	27	2	4	25.63	11	5	2	1	0	0	1
1350	29	2	3	20.83	9.4	5	2	1	0	0	1
1351	26	2		24.61	10	5	2	1	0	0	1
1352	25	2	3	18.03	7.2	5	2	1	0	0	1
1353	30	1	3	25	11.4	5	2	1	0	0	1
1354	27	2	2	20.58	10	5	2	1	0	0	1
1355	27	2	3	22.86	8.8	5	2	1	0	0	1
1356	40	1	5	24.03	7.4	5	2	1	0	0	1
1357	23	2	2	24.77	8.6	5	2	1	0	0	1
1358	25	2	2	20.7	8.3	5	2	1	0	0	1
1359	45	2	12	25.91	12	5	1	1	0	0	1
1360	36	2	11	19.22	9.5	5	2	1	0	0	1
1361	32	1	3	23.88	10.6	5	2	1	0	0	1
1362	33	2	1	21.83	9	5	2	1	0	0	1
1363	32	1	6	24.03	12	5	2	1	0	0	1
1364	27	1	3	18.36	8.7	5	2	1	0	0	1
1365	24	2	4	21.48	10	5	2	1	0	0	1
1366	24	1	2	20.05	9	5	2	1	0	0	1
1367	31	2	5	27.34	9	5	2	1	0	0	1
1368	31	2	3	19.95	11	5	2	1	0	0	1
1369	30	2	8	26.45	8.7	5	2	1	0	0	1
1370	27	2	4	27.55	12	5	2	1	0	0	1
1371	24	2	3	20.45	9	5	2	1	0	0	1
1372	34	1	1	24.46	6.5	5	1	1	0	0	1
1373	27	2	6	23.01	13.5	5	2	1	0	0	1
1374	30	1	2	20.58	9.5	5	2	1	0	0	1
1375	23	2	3	23.83	9.8	5	2	1	0	0	1
1376	29	2	4	19.53	8	5	2	1	0	0	1
1377	25	2	5	21.77	9	5	2	1	0	0	1
1378	31	1	2	23.63	9.3	5	2	1	0	0	1
1379	32	1		23.8	8.5	5	2	1	0	0	1
1380	25	2	3	21.03	9	5	2	1	0	0	1
1381	27	2	5	24.22	10	5	2	1	0	0	1
1382	31	2	6	26.35	11.2	5	2	1	0	0	1
1383	39	2	14	24.39	9	5	2	1	0	0	1
1384	27	2	2	21.88	10	5	2	1	0	0	1
1385	26	1	2	21.94	8.5	5	2	1	0	0	1
1386	29	2	3	24.8	10.5	5	2	1	0	0	1
1387	31	1	4	24.03	9.5	5	2	1	0	0	1
1388	34	2	6	24.84	8.2	5	2	1	0	0	1
1389	29	1	4	20.7	9.7	5	2	1	0	0	1
1390	25	1	6	19.04	11	5	2	1	0	0	1
1391	26	2	2	21.22	11	5	2	1	0	0	1
1392	31	1	6	24.22	8.3	5	2	1	0	0	1
1393	25	2	7	21.51	12	5	2	1	0	0	1
1394	27	2	3	25.53	12	5	2	1	0	0	1
1395	33	2	1	22.86	8	5	2	1	0	0	1
1396	23	1	2	17.58	9.8	5	2	1	0	0	1
1397	39	1	10	25.24	7.5	5	2	1	0	0	1
1398	27	2	3	28.84	10	5	2	1	0	0	1
1399	28	2	7	19.53	12	5	2	1	0	0	1
1400	31	2	10	27.34	10.5	5	2	1	0	0	1
1401	27	2	1	19.53	10.2	5	2	1	0	0	1
1402	28	2	6	25.71	8	5	1	1	0	0	1
1403	26	2	3	15.62	8.3	5	2	1	0	0	1
1404	32	1	2	25.39	8.1	5	2	1	0	0	1
1405	31	2	3	22.31	13	5	2	1	0	0	1
1406	21	2	2	19.98	9	5	2	1	0	0	1
1407	30	2	1		10.3	5	2	1	0	0	1
1408	27				10	5	1	1	0	0	1
1409	27	2	1	21.64	10.5	5	2	1	0	0	1
1410	28	1	3	24.51	9.2	5	2	1	0	0	1
1411	30	1		22.58	10.7	5	2	1	0	0	1
1412	25	1	3	18.43	9	5	2	1	0	0	1
1413	31	2	5	19.14	8.2	5	1	1	0	0	1
1414	27	1	2	24.22	9.1	5	2	1	0	0	1
1415	32	1	10	21.77	8	5	2	1	0	0	1
1416	28	1		20.2	10.7	5	2	1	0	0	1
1417	27	1	5	23.15	12.4	5	1	1	0	0	1
1418	28	2	2	28.23	8.7	5	2	1	0	0	1
1419	27	1	2	22.03	7.1	5	2	1	0	0	1
1420	30	1	5	22.66	8.7	5	2	1	0	0	1
1421	27	2	3	22.72	7.8	5	2	1	0	0	1
1422	23	2	1	19.05	10	5	2	1	0	0	1
1423	32	1	6	24.22	9	5	2	1	0	0	1
1424	29	1	5	17.63	8	5	2	1	0	0	1
1425	29	2	4	21.48	8.6	5	2	1	0	0	1
1426	35	1	3	20.58	7.4	5	2	1	0	0	1
1427	39	2	14	17.69	8.4	5	2	1	0	0	1
1428	25	2	5	20.32	8.3	5	2	1	0	0	1
1429	33	1	4	22.86	8.1	5	2	1	0	0	1
1430	34	1	3	18.87	9.5	5	1	1	0	0	1
1431	32	2	10	28.52	9.3	5	2	1	0	0	1
1432	26	2	2	22.31	9.3	5	2	1	0	0	1
1433	30	2	8	19.53	11	5	2	1	0	0	1
1434	28	2	2	19.33	10	5	2	1	0	0	1
1435	39	1	8	28.69	10	5	2	1	0	0	1
1436	30	1	4	24.14	10	5	2	1	0	0	1
1437	38	1	4	23.88	11	5	2	1	0	0	1
1438	32	2	4	25.71	10.5	5	2	1	0	0	1
1439	36	1	4	23.62	8.5	5	2	1	0	0	1
1440	28	1	3	28.23	9.3	5	2	1	0	0	1
1441	29	2	6	26.84	9.9	5	2	1	0	0	1
1442	27	2	4	22.27	9.1	5	2	1	0	0	1
1443	27	2	3	21.63	9.9	5	2	1	0	0	1
1444	35	2	10	24.77	9.3	5	2	1	0	0	1
1445	30	2	5	23.15	9	5	2	1	0	0	1
1446	23	2	3	23.34	11	5	2	1	0	0	1
1447	27	2	2	20.31	13	5	2	1	0	0	1
1448	27	1	1	21.3	9	5	2	1	0	0	1
1449	29	1	1	21.48	9	5	2	1	0	0	1
1450	29	2	3	18.91	10.5	5	2	1	0	0	1
1451	26	2	4	22.58	8.8	5	2	1	0	0	1
1452	31	2	4	19.95	8.5	5	2	1	0	0	1
1453	32	2	5	24.14	8	5	2	1	0	0	1
1454	35	1	2	21.76	12	5	2	1	0	0	1
1455	29	1	2	19.26	7.1	5	1	1	0	0	1
1456	40	1	3	24.98	9	5	2	1	0	0	1
1457	28	2	7	24.03	9.5	5	2	1	0	0	1
1458	35	1	2	16.8	11	5	2	1	0	0	1
1459	31	1	5	25.24	15	5	2	1	0	0	1
1460	23	1	4	23.31	8.2	5	2	1	0	0	1
1461	26	1		18.59	6	5	2	1	0	0	1
1462	23	2	3	21.16	13	6	2	1	0	0	1
1463	35	1	5	18.43	8.5	6	2	1	0	0	1
1464	24	1	1	21.22	9	6	2	1	0	0	1
1465	28	1	4	19.63	8.7	6	2	1	0	0	1
1466	21	2	2	21.48	9	6	2	1	0	0	1
1467	30	1	3	21.09	8	6	2	1	0	0	1
1468	22	1		19.53	9	6	2	1	0	0	1
1469	28	2	3	22.58	10	6	2	1	0	0	1
1470	30	1	1	20.31	9	6	2	1	0	0	1
1471	23	2	2	19.81	10.5	6	2	1	0	0	1
1472	39	1	1	23.05	8.9	6	2	1	0	0	1
1473	26	2	5	27.89	9.1	6	2	1	0	0	1
1474	39	1	8	30.04	9.4	6	1	1	0	0	1
1475	30	2	3	25.39	8.4	6	2	1	0	0	1
1476	25	2	4	31.11	8.7	6	2	1	0	0	1
1477	36			25.71	10	6	2	1	0	0	1
1478	28	2	2	22.89	8.1	6	2	1	0	0	1
1479	35	2	7	26.67	9	3	2	1	0	0	1
1480	36	1	3	25.15	5	5	2	1	0	1	0
1481	31	2	8	21.5	7.5	3	2	0			0
1482	23	2	3	21.48	9.5	3	2	1	0	0	0
1483	34	1		20.32	5.8	4	2	1	0	1	0
1484	28	1	3	23.44	7	3	1	0			0
1485	26	2	3	26.04	8	5	1	0			0
1486	31	1	2	25.39	12	5	1	1	0	0	0
1487	32	1	2	19.47	6	3	2	0			0
1488	28	1	1	20.13	10.5	3	2	0			0
1489	39	2	13	20.45	9	3	2	1	0	1	0
1490	26	2	4	25.39	13	3	2	0			0
1491	40	1	3	21.09	9	3	2	0			0
1492	37	1	1	25.15	8.7	5	2	0			0
1493	28	2	2	17.58	9	5	2	0			0
1494	31	1	5	17.26	8.6	3	2	0			0
1495	32	2	8	21.99	14	3	2	0			0
1496	30				8	5	2	1	1	0	0
1497	34	1	4	27.34	7	5	2	0			0
1498	26	1	4	21.48	11	3	2	1	1	0	0
1499	31	2	7	18.03	12	3	2	1	0	1	0
1500	27	2	3	20.03	8	3	2	0			0
1501	40	2	2	23.23	9.7	6	1	0			0
1502	34	2	12	22.27	10	3	2	0			0
1503	27	2	3	24.46	10	3	2	0			0
1504	32	2	4	21.48	15	3	2	0			0
1505	23	2	2	23.44	12	3	2	0			0
1506	25	2	3	27.64	8.5	3	2	0			0
1507	30	2	2	24.01	9.5	5	2	0			0
1508	26	1	1	19.78	13	3	2	0			0
1509	30	2	2	29.3	13	3	2	1	1	0	0
1510	39	1	2		7.2	3	2	0			0
1511	24	2	3	18.65	9	3	2	0			0
1512	29	2	4	20.28	9	4	2	1	0	0	0
1513	30	1	2	22.38	11	3	2	0			0
1514	24	2	2	23.59	13	5	2	1	0	1	0
1515	34	1	5	22.66	8.6	6	2	1	0	1	0
1516	29	1	5	23.23	8.5	3	2	0			0
1517	24	2	3	34.18	8.4	5	2	1	1	0	0
1518	21	1		19.53	10	3	2	0			0
1519	31	2	1	22.49	10.6	3	2	0			0
1520	25	2	2	17.51	9	6	2	0			0
1521	28	1	2	23.63	9	5	1	0			0
1522	32	1	1	22.27	10	3	1	0			0
1523	24	2	4	24.46	9	3	2	0			0
1524	34	2	1	21.26	8.6	3	2	1	0	1	0
1525	37	1	6	23.31	8.2	3	2	0			0
1526	27	2	3	24.01	8.4	5	1	0			0
1527	28				6	5	2	1	0	1	0
1528	35	1	1	22.66	11.5	5	2	1	0	0	0
1529	28	2	6	26.29	11.5	3	2	0			0
1530	26	2	3	28.84	8	3	2	0			0
1531	45	1	3	24.61	8.5	3	2	0			0
1532	31	2	4	26.67	8	5	2	1	0	0	0
1533	38	1	1	21.09	10	3	2	0			0
1534	29	1	6	22.21	9.5	5	2	1	0	0	0
1535	30	1	6	23.71	9	5	2	1	0	0	0
1536	36	1	7	19.53	9.8	5	2	0			0
1537	25	1		21.61	5.4	5	2	0			0
1538	45	1	16	24.61	8.5	3	1	0			0
1539	35	1	1	26.37	8.4	5	2	1	0	1	0
1540	26	1		25.22	8.2	3	2	0			0
1541	29	2	2	27.24	9.1	3	2	0			0
1542	43	1	5	24.77	11	3	1	0			0
1543	28	2	2	18.83	9.6	3	2	0			0
1544	33	2	1	22.86	8.4	3	2	0			0
1545	27	2	3	20.2	9.6	3	2	0			0
1546	27	2	3	27.34	10.3	5	2	1	0	0	0
1547	41	1	2	24.65	10.4	5	2	1	0	1	0
1548	40	2	16	24.03	11	3	2	0			0
1549	35	1	5	22.77	8.9	3	2	0			0
1550	27	2	1	17.47	8	3	2	0			0
1551	32	2	4	21.64	11.1	5	2	1	0	0	0
1552	35	1	6		10	5	1	0			0
1553	34	1	3	25.39	10	5	1	0			0
1554	43	1	16	26.22	8	3	1	0			0
1555	36	1	1		8.3	3	2	0			0
1556	33	1	4	17.97	10	3	1	0			0
1557	29	2	5	29.78	9.1	5	2	1	0	1	0
1558	22	2	2	22.66	11	6	2	0			0
1559	35	1	5	23.44	8.5	3	2	1	0	0	0
1560	33	2	9	24.54	9.4	3	2	0			0
1561	30	1		26.9	7	3	2	0			0
1562	39	1	4		12	3	1	0			0
1563	25	2	3	29.38	8	3	2	0			0
1564	45	1	5	22.89	8.5	3	1	0			0
1565	33	1	8		9	3	2	1	0	1	0
1566	25	2	5	23.51	11	4	2	0			0
1567	38	1	2	26.03	7.3	3	2	0			0
1568	35	1	6	22.68	8.3	5	1	0			0
1569	40	2	2	21.26	8	3	2	0			0
1570	42	1	5	22.04	7.3	3	1	0			0
1571	24	2	3	21.48	12	4	2	0			0
1572	27	2	5	23.44	10	5	2	0			0
1573	36	1	3	19.72	7	3	2	0			0
1574	29	1	2	22.1	8	3	2	1	0	1	0
1575	28	1	4	20.96	11	5	2	0			0
1576	35	2	13	21.19	11	3	2	0			0
1577	31	2	4	24.39	11	3	2	0			0
1578	28	2	6	22.64	10	5	2	0			0
1579	28	2	1	26.35	12.5	5	2	1	0	0	0
1580	36	1	9	23.05	7.6	3	2	0			0
1581	34	1	4	25.24	6.1	3	2	0			0
1582	41	1	2	21.36	9.5	3	2	0			0
1583	24	2	1	26.5	10	6	1	1	0	1	0
1584	35	2	7	26.67	9	3	2	1	0	0	1
1585	26	1	2	22.6	12	3	2	1	0	0	0
1586	30	2	6	22.89	9	3	2	0			0
1587	27	1	5	27.34	8	3	2	0			0
1588	22	2	4		8.7	5	2	0			0
1589	38	1	7	24.61	10	3	2	0			0
1590	41	1	4	26.56	10	3	2	1	0	1	0
1591	28	2	3	20.31	10	5	2	0			0
1592	32	2	2	20.31	8.5	5	2	0			0
1593	40	2	12	23.44	11	5	1	0			0
1594	42	1	1	23.07	7.8	3	1	0			0
1595	28	2	2	23.15	8.3	3	2	0			0
1596	33	1	2	24.03	8.5	3	2	1	0	1	0
1597	39	1	6	18.29	9	3	2	0			0
1598	24	2	4	23.44	9.7	3	2	0			0
1599	33	1		22.86	6.5	3	2	1	1	0	0
1600	32	2	2	21.23	10	3	2	0			0
1601	30	2	2	24.77	9.6	5	2	1	0	0	0
1602	34	2	13	20.31	8.9	3	2	0			0
1603	30	2	3	25.39	9.4	3	2	1	0	1	0
1604	25	2	1	19.53	9.3	3	2	1	0	1	0
1605	24	2	2	17.15	11	5	2	0			0
1606	32	1	8	27.53	11	3	1	0			0
1607	42	2	8	18.77	8.5	3	1	1	0	1	0
1608	27	2	2	20.76	10	3	2	0			0
1609	32	2	2	24.22	11	3	2	0			0
1610	32	1	6	27.34	10.8	5	2	1	0	0	0
1611	38	1	5	22.66	9.3	3	2	0			0
1612	22	2	1	22.04	9.2	5	2	1	0	1	0
1613	33	2	6	21.45	9	3	2	0			0
1614	28	2	3	23.63	8.4	5	2	1	0	0	0
1615	35	2	13	20.03	8.2	3	2	0			0
1616	29	2	7	22.35	7.4	3	2	0			0
1617	32	1	3	20.83	9.6	3	2	0			0
1618	36	1	4	21.23	8	5	2	0			0
1619	44	2	20	28.58	9.7	4	2	0			0
1620	47	1	4	19.15	9	3	2	0			0
1621	37	1	2	20.96	12	3	2	0			0
1622	31	2	7	22.89	8.4	6	1	0			0
1623	41	2	3	19.71	8.5	4	2	0			0
1624	41	1	7	25.39	8.5	3	2	0			0
1625	33	2	10	21.33	10	3	2	0			0
1626	34	1	2	23.24	8.5	4	2	0			0
1627	34	1	1	22.49	9	3	2	0			0
1628	31	1	5	20.7	10	6	2	0			0
1629	44	1	2	21.22	7	3	2	0			0
1630	24	2	3	20.7	16	3	2	0			0
1631	36	1	3	23.53	8.5	3	2	1	0	1	0
1632	41	2	21	26.71	10.9	3	2	0			0
1633	25	2	5	19.15	6	3	2	0			0
1634	41	1	2	24.38	8.9	3	2	0			0
1635	29	2	8	32.02	9	3	2	1	0	1	0
1636	30	2	2	24.77	8.8	3	2	1	0	1	0
1637	33	1	5	19.72	9	3	2	1	0	0	0
1638	23	1		16.02	8	3	2	1	1	0	0
1639	35	1	2	25.22	9	3	2	1	0	0	0
1640	41	1	9	17.58	10	3	1	0			0
1641	28	2	3	22.31	8.2	3	2	1	0	1	0
1642	30	2	5	21.34	13	3	2	1	0	1	0
1643	25	2	2	26.35	10	3	2	1	0	1	0
1644	35	2	2	19.92	8.5	5	2	1	0	1	0
1645	32	2	3	18.36	9	3	2	0			0
1646	46	1	2	23.03	8	3	2	0			0
1647	42	1	1	23.07	9.5	3	2	0			0
1648	26	2	4	29.36	12.4	3	2	0			0
1649	37	1	11	19.92	9.1	3	2	0			0
1650	31	1		18.75	9.4	3	2	0			0
1651	36	2	9	20.55	7.7	4	2	0			0
1652	27	2	3	23.44	9.5	5	2	1	0	0	0
1653	31	1	8	21.48	8.4	6	2	1	0	1	0
1654	37	2	5	21.67	12	4	2	0			0
1655	22	2	3	20.57	10	3	2	0			0
1656	37	2	5	21.09	9	6	2	0			0
1657	27	2	6	28.04	8	3	2	1	0	0	0
1658	32	2	6	29.3	8.2	4	2	0			0
1659	36	2	8	22.84	7.4	3	2	0			0
1660	32	2	10	22.77	7.9	3	2	0			0
1661	42	1	7	22.04	8.7	3	2	0			0
1662	31	2	3	20.7	12	3	2	0			0
1663	38				11	3	2	0			0
1664	34	2	8	25.39	7.6	3	2	1	0	1	0
1665	41	1	1	17.58	9	3	1	0			0
1666	26	2	4	19.53	12	3	2	0			0
1667	29	2	2	19.23	13	3	2	0			0
1668	33	2	4	19.92	11.6	3	2	0			0
1669	32	2	6	23.44	8.7	4	2	0			0
1670	38	1	2	22.76	8.1	3	2	1	0	1	0
1671	35	1	4	24.03	8	5	2	0			0
1672	45	1	17	23.15	11	3	2	0			0
1673	32	1	3	23.88	5.6	3	2	0			0
1674	32	1	1	22.66	8.3	3	2	0			0
1675	28	2	4	18.96	12.6	5	2	0			0
1676	33	1	1	18.87	10.1	3	2	1	0	1	0
1677	38	2	14	23.03	8.7	3	2	0			0
1678	31	1	4	20.31	11.3	3	2	0			0
1679	38	2	15	20.17	8	3	2	0			0
1680	42	1	7	23.62	9	3	1	0			0
1681	42	1	1	26.67	9	3	1	0			0
1682	34	1	6	21.1	9	3	2	0			0
1683	43	1	2	21.51	9.7	3	2	0			0
1684	30	2	1	19.1	8.5	3	2	0			0
1685	31	2	4	29.38	9.1	5	2	0			0
1686	40	1	4	20.58	8.7	3	2	0			0
1687	37	1	2	21.09	11	3	2	0			0
1688	32	1	4	20.83	10	3	2	0			0
1689	23	2	4	26.53	9.2	3	2	0			0
1690	21	2		25.39	10	3	2	0			0
1691	31	2	4	21.23	8	3	2	0			0
1692	25	1	2	27.34	11	5	2	1	1	1	0
1693	27	2	6	23.59	8.3	3	1	1	0	1	0
1694	30	2	4	21.48	12	3	2	1	0	0	0
1695	36	1	1	22.04	8.7	3	2	0			0
1696	35	1	6		9.5	3	2	0			0
1697	31	1	5	21.48	10.1	3	2	0			0
1698	32	2	7	25.71	8	4	2	1	0	1	0
1699	43	1	1	21.63	12	3	2	0			0
1700	33	1	2	23.31	8.9	3	2	0			0
1701	31	2	8	21.48	10	4	2	0			0
1702	38	1	6	22.77	9.4	3	2	0			0
1703	45	1	8	25.39	6.5	3	2	0			0
1704	28	2	4	18.75	8.5	3	2	1	0	1	0
1705	32	1	4	26.35	8	3	2	0			0
1706	24	2	4	21.8	10	3	2	1	0	1	0
1707	24	2	1	26.5	9.8	5	2	1	0	1	0
1708	34	1	4	26.35	10.4	3	1	0			0
1709	30	2	2	22.66	9	5	2	1	0	0	0
1710	47	1	10	24.97	9.3	3	2	0			0
1711	35	2	10	22.48	9.5	3	2	1	0	1	0
1712	25	1	2	20.57	9.5	3	2	1	1	0	0
1713	24	2	4	28.23	7.5	6	2	1	0	0	0
1714	27	1	2	19.03	7.8	3	2	0			0
1715	39	1	4	21.8	7	3	2	0			0
1716	27	2	4	19.33	8.9	3	2	0			0
1717	24	1	1	23.31	8.6	3	2	0			0
1718	41	1	1	20.69	7.5	3	2	0			0
1719	28	2	6	20.7	10.3	3	2	0			0
1720	32	2	2	24.8	11.2	3	2	1	1	0	0
1721	25	1	2	25.3	9	3	1	0			0
1722	42	1	10	24.22	13	4	2	0			0
1723	39	1	3	21.48	6.4	5	2	0			0
1724	25	2	5	18.59	9	3	2	0			0
1725	35	2	4	23.15	13	4	2	1	0	1	0
1726	36	1	9	20.8	11	5	2	0			0
1727	25	2	3	34.18	9.3	3	2	0			0
1728	44	1	3	23.5	9.6	3	2	0			0
1729	26	2	4	17.8	9.9	5	2	0			0
1730	44				4	4	2	0			0
1731	35	1	3	19.14	6.6	3	2	1	0	0	0
1732	41	1	4	24.03	9	3	2	0			0
1733	39	1	13	25.1	10.5	3	2	0			0
1734	36	1	2	23.74	14.2	3	1	0			0
1735	25	2	2	22.83	8	3	2	0			0
1736	32	1	6	21.08	8	5	2	0			0
1737	52	1		24.22	9	3	2	0			0
1738	32	2	4	19.96	8.7	5	2	0			0
1739	35	2	7	26.35	10.7	5	2	1	0	0	0
1740	37	1	4	18.59	9.6	3	2	0			0
1741	33	2	6	21.67	11	5	2	0			0
1742	27	2	3	24.84	10.2	3	2	0			0
1743	25	1		22.59	8	3	2	1	0	1	0
1744	32	1	1	23.05	5	5	2	1	0	1	0
1745	41	1	7	18.73	8.9	3	2	0			0
1746	36	1	2	20.32	9.5	3	2	1	0	0	0
1747	43	2	5	23.31	8	3	2	0			0
1748	27	2	2	20.81	7	4	2	0			0
1749	26	1	4	20.58	9.3	3	2	1	1	0	0
1750	25	2	2	20.81	10	6	2	0			0
1751	39	1	4	23.23	8.9	3	1	0			0
1752	33	1	4	22.66	7.8	3	2	0			0
1753	29	2	4	23.63	10	3	2	0			0
1754	32	2	11	20.17	11	5	1	1	0	1	0
1755	41	1	1	20.81	7.4	3	2	0			0
1756	34	2	5	25.89	8	3	2	1	0	1	0
1757	30	2	3	25.97	7.3	3	2	0			0
1758	26	1	2	25.1	9.5	3	2	0			0
1759	43	1	3	22.03	8.9	3	1	0			0
1760	36	1	2	20.69	8	3	2	0			0
1761	21	2	3	26.17	13	5	2	1	0	0	0
1762	35	1	5	25.78	10	4	2	0			0
1763	26	2	2	17.19	8.3	6	2	0			0
1764	25	1	6	23.88	12	3	2	0			0
1765	42	1	8	20.76	7.3	5	2	0			0
1766	39	2	4	27.85	9	3	2	0			0
1767	32	2	3	24.8	12	5	2	0			0
1768	29	2	2	22.66	7.5	5	2	0			0
1769	38	1	4	23.53	9	3	2	1	0	1	0
1770	26	2	6	25.39	8	5	2	0			0
1771	30	1	5	22.38	9	3	2	0			0
1772	44	1	4	30.85	8	3	2	0			0
1773	42	1	1	23.07	7.8	3	1	0			0
1774	37	1	9	20.31	10	6	2	0			0
1775	35	1	13	20.7	11.5	6	2	0			0
1776	41	1	3	23.44	6.6	3	2	0			0
1777	35	1	15	21.3	10	3	2	0			0
1778	36	2	6	19.14	7.2	3	2	0			0
1779	31	1	5	20.7	11	5	2	0			0
1780	32	1	3	26.49	9.1	5	1	0			0
1781	29	1	3	18.96	7.7	3	2	0			0
1782	27	2	3	23.74	9	3	2	0			0
1783	43	1	2	23.31	8.5	3	2	0			0
1784	26	1	2	23.8	8.6	5	2	1	0	0	0
1785	41	1	9	20.44	8.5	3	1	0			0
1786	29	1	3	20.7	8.9	5	2	1	0	0	0
1787	28	2	3	23.53	8.1	3	1	1	0	0	0
1788	22	2	4	21.5	7.5	5	2	0			0
1789	38	1	2	21.09	11	3	2	0			0
1790	43	1	2	22.49	8.5	3	2	0			0
1791	27	2	4	19.13	8.7	3	2	0			0
1792	23	2	2	19.88	9	4	2	0			0
1793	46	1		19.47	7.3	3	1	0			0
1794	23	2	3	20.2	9.2	5	2	0			0
1795	33	2	3	22.66	8.4	5	2	1	0	0	0
1796	39	1	2	22.68	6	3	2	0			0
1797	37	1	9	28.08	9.9	5	2	0			0
1798	32	1	10	17.31	10.4	3	2	0			0
1799	43	1	6	21.48	6.5	3	2	0			0
1800	35	2	7	24.77	10.4	3	2	0			0
1801	23	2	1	19.63	10	5	2	1	0	1	0
1802	28	2	6	18.29	10	3	2	0			0
1803	35	1		18.36	9.4	3	2	1	0	0	0
1804	31	1	4	19.96	12	6	2	1	0	1	0
1805	28	1	1	21.48	9	5	2	0			0
1806	26	2	2	21.08	8	3	2	0			0
1807	27	2	1	20.94	10	5	2	1	0	1	0
1808	24	2	4	21.09	8.5	5	2	0			0
1809	27	2	4	18.49	8	6	2	0			0
1810	32	1	4	23.44	8	5	1	1	0	1	0
1811	38	2	17	22.58	11	3	2	0			0
1812	29	2	3	25.39	8.8	3	1	0			0
1813	39	1	2	21.48	9.9	3	2	0			0
1814	33	1	3	21.45	8.6	3	2	0			0
1815	48	1	10	25.39	10.5	5	1	0			0
1816	30	1	1	20.32	9	3	2	0			0
1817	32	2	6	21.48	9	5	2	1	0	1	0
1818	32	1	4	20.83	8.4	3	2	0			0
1819	44	1	5	25.39	10	3	2	0			0
1820	36	2	8	22.84	8.3	3	2	0			0
1821	34	1	3	29.03	8.2	5	2	0			0
1822	29	2	2	24.17	8	3	1	0			0
1823	26	2	4	25.39	6.8	3	2	0			0
1824	41	1	13	25.48	8.6	3	2	0			0
1825	27	2	5	21.48	10	3	2	0			0
1826	30	1	1	25.15	6.8	3	2	0			0
1827	25	1		22.03	6	3	2	0			0
1828	42	1	4	24.03	8	3	2	0			0
1829	37	2	10	19.53	8.7	3	1	0			0
1830	41	2	6	21.48	10	3	2	0			0
1831	37	1	2	18.9	11	3	2	0			0
1832	26	1	3	22.06	5.9	3	2	0			0
1833	31	1	3	23.23	8	3	2	0			0
1834	29	1	1	20.13	11	3	2	0			0
1835	48	1	3	27.69	8.8	3	2	0			0
1836	25	2	4	30.08	7	3	2	0			0
1837	25	2	1	18.75	10	6	2	1	0	1	0
1838	37	1	3	24.03	8.5	3	2	0			0
1839	32	2	10	26.04	10.1	3	2	0			0
1840	42	1	2	24.24	15	3	1	0			0
1841	30	2	5	21.34	9	4	2	0			0
1842	32	1	6	21.08	8.3	3	1	0			0
1843	32	1	1	22.58	9	3	1	0			0
1844	38	2	6	21.09	8	3	2	0			0
1845	29	2	3	19.07	12	5	2	0			0
1846	28	2	5	22.76	8.4	3	2	0			0
1847	44	2	17	22.89	9	4	2	0			0
1848	35	1	4	19.53	8.2	3	1	0			0
1849	28	2	7	29.72	10.4	5	2	0			0
1850	32	1	1	22.19	10	5	2	0			0
1851	29			19.53	8	3	2	0			0
1852	28	2	3	17.63	11	6	2	0			0
1853	44	1	8	26.04	8.9	3	2	0			0
1854	40	1	5	22.41	6	3	2	0			0
1855	31	1	4	20.7	11	3	2	1	0	1	0
1856	25	2	4	30.48	9.5	3	2	1	0	1	0
1857	26	2	2	20.08	8.8	3	2	0			0
1858	25	2	4	19.33	9.2	3	2	0			0
1859	25	2	1	25.39	9.9	5	1	0			0
1860	30	1	3	22.31	9.4	6	2	0			0
1861	36	2	2	22.89	9.1	3	1	0			0
1862	27	2	6	24.03	11	3	2	0			0
1863	39	2	8	25.39	9	3	2	0			0
1864	33	1	3	23.88	4	3	2	0			0
1865	23	1	1	24.65	10.5	3	2	0			0
1866	27	2	1	20.93	9	3	2	0			0
1867	30	2	8	19.6	9	3	2	0			0
1868	25	2	3	20.28	10	6	2	0			0
1869	34	2	7	23.44	8.8	3	2	0			0
1870	27	2	6	24.17	12	3	2	0			0
1871	25	2	3	19.53	8.4	3	1	1	0	1	0
1872	27	2	2	18.07	10.5	3	2	0			0
1873	32	1	5	20.76	10	3	2	0			0
1874	28	2	2	19.57	9	5	2	0			0
1875	26	2	2	21.08	6.8	5	2	0			0
1876	29	2	6	22.41	10	5	1	0			0
1877	30	1	3	17.26	8.9	3	2	0			0
1878	43	1	6	21.48	7.2	3	1	0			0
1879	32	2	3	23.9	10	3	2	0			0
1880	40	2	1	26.56	8	3	1	0			0
1881	26	2	2	19.53	10.5	5	2	0			0
1882	28	1	2	22.96	7	3	2	1	0	1	0
1883	28	2	4	19.2	9	3	2	0			0
1884	27	1	1	20.08	8.1	5	2	0			0
1885	40	2	10	19.98	11	3	2	0			0
1886	34	2	13	29.69	6.8	5	2	0			0
1887	26	2	2	20.28	7.9	3	2	0			0
1888	28	2	4	25.71	10	3	2	1	0	1	0
1889	45	1	3	23.44	7.6	3	2	0			0
1890	38	2	3	21.67	9.6	3	2	0			0
1891	36	2	3	27.82	8	4	2	0			0
1892	43	2	13	21.48	7.2	3	2	0			0
1893	43	1	3	23.53	8.7	3	1	0			0
1894	31	1	8	21.09	9.7	3	2	1	0	1	0
1895	27	2	6	22.04	9	3	2	0			0
1896	37	1	4	24.84	11	5	2	1	0	1	0
1897	36	2	3	27.82	9.1	3	2	0			0
1898	26	2	3	19.49	9.5	5	2	1	0	1	0
1899	26	1		21.48	9.2	3	2	1	0	0	0
1900	36	2	11	23.19	8.5	3	2	0			0
1901	42	1	11	28.89	7.9	3	2	0			0
1902	33	1	6	27.01	11	3	1	0			0
1903	34	1	10	32.46	8	3	2	0			0
1904	28	2	4	24.22	11	3	2	0			0
1905	30	2	4	27.56	10	3	2	0			0
1906	28	2	3	27.55	7	3	2	1	0	1	0
1907	33	2	6	18.73	9	3	2	0			0
1908	43	1		21.71	8.4	3	2	0			0
1909	28	2	5	18.55	9.5	3	1	0			0
1910	35	1	7	27.34	10	3	2	0			0
1911	24	2	2	39.45	10.5	5	2	0			0
1912	36	2	8	27.92	9.3	3	2	0			0
1913	25	1	2	22.03	10	3	2	0			0
1914	29	2	1	22.15	9	3	2	0			0
1915	32	1	2	22.83	8.5	5	2	1	0	0	0
1916	30	2	5	18.07	11	5	2	0			0
1917	31	2	3	19.53	9	5	2	1	0	1	0
1918	39	1	7	23.73	11	3	1	0			0
1919	38	2	13	26.3	10.8	3	2	0			0
1920	23	2	4	26.71	10	3	2	0			0
1921	46	1	6	26.67	9	3	2	0			0
1922	26	2	2	26.81	8.8	3	2	0			0
1923	29	2	4	19.78	10	3	2	0			0
1924	37	1	1	29.3	6.8	3	2	0			0
1925	24	1	2	20.7	8.3	3	2	0			0
1926	34	2	8	26.56	8.3	3	2	0			0
1927	42	1	5	21.22	10.3	3	2	0			0
1928	35	1	3	20.03	4.8	3	2	0			0
1929	31	2	1	19.1	8.3	5	2	0			0
1930	32	1	6	19.92	12	3	2	0			0
1931	28	2	3	18.91	9.6	5	1	0			0
1932	23	2	3	29.05	11	3	2	0			0
1933	33	2	3	21.23	6.9	3	2	0			0
1934	34	2	7	22.27	9.7	3	2	1	0	1	0
1935	29	2	3	23.14	9.3	3	2	0			0
1936	25	2	2		10	3	2	0			0
1937	26	2	1	20.2	8.8	3	2	0			0
1938	32	2	15	23.73	10	3	2	0			0
1939	32	2	10	22.21	9.5	3	2	0			0
1940	24	2	1	19.53	9.4	5	1	0			0
1941	27	2	2	19.43	11.6	3	2	0			0
1942	26	2	4	26.03	10.1	3	2	0			0
1943	31	2	3	26.52	8	3	2	0			0
1944	32	2	8	21.48	9.6	3	2	0			0
1945	27	1	2	20.05	8.7	3	2	1	1	0	0
1946	40	1	10	23.44	6	3	3	0			0
1947	25	2	1	19.53	10	4	2	0			0
1948	35	1	10	22.86	7.8	4	2	0			0
1949	32	1	1	22.27	10	3	2	0			0
1950	36	2	11	28.23	10.8	3	2	1	0	1	0
1951	26	2	5	19.47	9.4	3	2	0			0
1952	34	2	6	30.47	7.5	3	2	0			0
1953	40	2	13	16.82	9	3	2	0			0
1954	41	1	11	23.92	8.6	3	2	0			0
1955	30	2	2	20.32	4	3	2	0			0
1956	29	2	2	25.39	11.5	3	2	1	0	0	0
1957	27	2	4	20.96	10	3	2	1	0	1	0
1958	33	1	1	25.78	10.1	5	2	0			0
1959	29	1	5	22.38	9	6	2	1	0	1	0
1960	32	1	2	21.36	9.8	5	2	1	0	0	0
1961	37	1	1	21.48	9.4	3	2	1	0	0	0
1962	31	2	2	21.3	10	5	2	1	0	0	1
1963	27	2	3	21.09	11	3	2	1	0	0	1
1964	23	2	4	20.96	8	5	2	0			0
1965	44	1	1	21.63	8.7	3	2	0			0
1966	30	2	4	29.03	8.5	3	2	0			0
1967	27	2	4	26.35	9	5	2	1	0	0	0
1968	27	2	6	23.44	9	3	2	1	0	0	1
1969	31	1	5	24.24	12	3	1	1	0	0	1
1970	42	2	1	20.03	9	3	2	0			0
1971	29	2	2	19.05	8.4	5	2	0			0
1972	39	2	17	22.76	7	4	2	0			0
1973	32	2	7	17.19	11	3	2	0			0
1974	33	1	4	18.59	8	3	2	0			0
1975	40	1	12	23.88	8.7	4	2	0			0
1976	26	2	4	18.78	7.7	5	2	1	0	0	1
1977	29	2	3	23.63	11.8	5	2	1	0	0	1
1978	33	2	6	18.73	9.4	4	2	0			0
1979	32	2	6	23.42	9.5	3	2	1	0	0	1
1980	24	2	3	16.2	9	3	2	1	0	0	1
1981	35	1	13	21.08	9.1	3	2	0			0
1982	33	1	6	25.82	9	5	2	0			0
1983	27	1	1	17.93	12.6	5	2	0			0
1984	32	1	2	19.36	9	3	2	0			0
1985	30	2	6	18.75	11	3	2	0			0
1986	26	2	2	22.22	9.3	5	2	0			0
1987	26	1	6	26.67	6	5	2	1	0	0	0
1988	27	2	3	24.97	8.1	3	2	1	0	0	1
1989	44	1	5	24.16	9.7	5	2	0			0
1990	36	2	4	22.48	12	4	2	1	0	0	1
1991	34	2	12	23.74	9.9	6	2	1	0	1	0
1992	32	1	2	22.03	7.7	3	2	1	0	0	0
1993	25	2	2	20.7	8.4	3	2	1	0	0	0
1994	38	1	3	31.57	11.5	3	2	1	0	0	1
1995	28	2	2	18	10	5	2	1	0	0	1
1996	34	1	1	22.89	11	3	2	0			0
1997	39	1	5	28.91	8.6	3	1	0			0
1998	31	2	3	23.03	8.3	3	2	1	0	0	1
1999	32			26.35	9	5	2	0			0
[truncated: 8,166 more rows]
